# Supplementary material for: Effects of Field Fumigation and Inoculation With the Pecan Truffle (Tuber lyonii) on the Fungal Community of Pecan (Carya illinoinensis) Seedlings Over 5 Years
Source: Front Microbiol. 2021 May 13;12:661515. doi: 10.3389/fmicb.2021.661515 (PMC8155716; doi:10.3389/fmicb.2021.661515)
Supplement: Supplementary file 2 [file Table_1.XLSX]

## Sheet: Sheet1
Supplemental Table S1: OTU Table for all samples with Taxonomy,Trophic mode, and other metadata		sample	6	7	8	9	10	11	12	13	14	15	16	17	18	19	21	22	23	24	25	26	27	28	29	31	36	38	39	40	41	42	43	44	45	46	49	50	51	52	54	55	56	57	58	59	60	62	63
		Concentration	1:10	1:10	1:10	1:10	1:10	1:10	1:10	1:10	1:10	1:10	1:10	1:10	1:10	1:10	1:01	1:01	1:01	1:01	1:01	1:01	1:01	1:01	1:01	1:02	1:02	1:02	1:02	1:02	1:02	1:02	1:02	1:02	1:02	1:20	1:20	1:20	1:20	1:20	1:20	1:20	1:20	1:20	1:20	1:20	1:20	1:100	1:100
		Block	n	n	n	n	n	n	n	n	n	n	n	n	n	n	n	n	n	n	n	n	n	n	n	n	n	n	n	n	n	n	n	n	n	n	n	n	n	n	n	n	n	n	n	n	n	n	n
		ConcExp	y	y	y	y	y	y	y	y	y	y	y	y	y	y	y	y	y	y	y	y	y	y	y	y	y	y	y	y	y	y	y	y	y	y	y	y	y	y	y	y	y	y	y	y	y	y	y
		Site	Screven	Screven	Screven	Screven	Screven	Berrien	Berrien	Berrien	Berrien	Berrien	Tift	Tift	Tift	Tift	Berrien	Berrien	Berrien	Berrien	Berrien	Screven	Screven	Screven	Screven	Tift	Berrien	Berrien	Berrien	Berrien	Screven	Screven	Screven	Screven	Screven	Tift	Tift	Tift	Berrien	Berrien	Berrien	Berrien	Screven	Screven	Screven	Screven	Screven	Tift	Tift
		Year	2	2	2	2	2	2	2	2	2	2	2	2	2	2	2	2	2	2	2	2	2	2	2	2	2	2	2	2	2	2	2	2	2	2	2	2	2	2	2	2	2	2	2	2	2	2	2
		Fume	y	y	y	y	y	y	y	y	y	y	y	y	y	y	y	y	y	y	y	y	y	y	y	y	y	y	y	y	y	y	y	y	y	y	y	y	y	y	y	y	y	y	y	y	y	y	y
		Inoc	y	y	y	y	y	y	y	y	y	y	y	y	y	y	y	y	y	y	y	y	y	y	y	y	y	y	y	y	y	y	y	y	y	y	y	y	y	y	y	y	y	y	y	y	y	y	y
Taxonomy	Guild	#OTU ID
GS|99.6|EF202593|SH194128.07FU;k:Fungi,p:Ascomycota,c:Pezizomycetes,o:Pezizales,f:Tuberaceae,g:Tuber,s:Tuber lyonii	Ectomycorrhizal	OTU1	30587	52119	70334	13610	73039	84754	1145	51476	32713	156300	0	1993	3472	0	76589	65345	218143	74517	62643	56276	27226	93760	70514	0	141041	0	177323	73835	18056	170512	4985	100337	152051	1259	1911	0	53912	125384	164210	1303	101744	151338	10055	23528	53046	0	2942
SS|0.3800|AY935514|SH186878.07FU;k:Fungi,p:Basidiomycota,c:Agaricomycetes,o:Boletales,f:Sclerodermataceae,g:Scleroderma	Ectomycorrhizal-Wood Saprotroph	OTU3	0	0	0	0	0	0	0	0	0	0	0	6187	0	0	0	0	0	0	0	0	0	0	0	0	0	0	0	0	0	0	0	0	0	0	0	0	0	0	0	0	0	0	0	0	0	0	0
SS|0.9100|EU784179|SH190452.07FU;k:Fungi,p:Basidiomycota,c:Agaricomycetes,o:Boletales,f:Astraeaceae,g:Astraeus,s:Astraeus pteridis	Ectomycorrhizal	OTU15	0	0	0	0	0	0	0	0	0	0	43007	0	8468	0	0	0	0	0	0	0	0	0	0	9128	0	913	0	0	0	0	137403	0	0	0	3458	78719	0	0	0	0	0	0	0	0	0	0	697
GS|100.0|KM464685|SH212010.07FU;k:Fungi,p:Ascomycota,c:Pezizomycetes,o:Pezizales,f:Pyronemataceae,g:Sphaerosporella,s:Sphaerosporella brunnea	Ectomycorrhizal	OTU10	30880	15358	14265	21396	833	571	24209	0	0	0	0	0	497	0	0	0	0	0	0	4338	0	0	1981	2754	0	5251	521	2238	0	2766	2951	0	869	0	0	0	526	1526	1512	7457	4832	9820	48257	5265	1095	0	0
GS|100.0|JX310563|SH207241.07FU;k:Fungi,p:Ascomycota,c:Dothideomycetes,o:Pleosporales,f:Didymellaceae,g:Epicoccum,s:Epicoccum nigrum	Animal Pathogen-Plant Pathogen-Undefined Saprotroph	OTU9	0	0	0	496	0	0	0	0	0	0	0	0	0	449	0	0	0	0	0	0	0	0	0	0	0	0	0	0	0	0	0	0	0	0	0	0	0	0	0	0	0	0	0	0	0	0	0
GS|99.6|KM104033|SH177623.07FU;k:Fungi,p:Basidiomycota,c:Agaricomycetes,o:Boletales,f:Pisolithaceae,g:Pisolithus	-	OTU34	11659	0	0	892	0	0	0	0	0	0	0	0	0	0	0	0	0	0	0	0	58114	14240	0	0	0	0	0	0	0	0	0	0	0	0	0	0	0	0	0	0	0	0	0	0	0	0	1915
SS|0.5100|KX816142|SH193471.07FU;k:Fungi	-	OTU7	0	0	0	0	0	0	0	0	0	1514	6919	0	3705	21492	0	0	0	0	0	0	0	0	0	0	0	9126	0	0	0	0	0	0	0	1006	144129	0	2754	18022	1210	2591	0	0	0	0	0	66440	60029
GSL|100.0|HM992497|SH212842.07FU;k:Fungi,p:Ascomycota	-	OTU5	1785	621	0	6308	1402	2024	7665	0	3596	674	1837	0	6260	5486	0	0	0	0	3680	3251	1636	711	903	2002	1056	1260	0	729	0	11727	0	3771	874	902	23229	0	0	0	0	0	5848	0	4722	5563	0	0	1282
SS|0.5200|KX816142|SH193471.07FU;k:Fungi	-	OTU12	0	0	0	0	0	8568	75776	0	4450	0	0	0	0	0	3954	1286	626	0	3569	0	0	0	0	0	0	8569	0	1190	0	0	0	0	0	0	0	0	3952	8229	595	100715	0	0	0	0	0	0	0
GS|100.0|EU819517|SH186874.07FU;k:Fungi,p:Basidiomycota,c:Agaricomycetes,o:Boletales,f:Sclerodermataceae,g:Scleroderma,s:Scleroderma bovista	Ectomycorrhizal	OTU14	0	0	0	0	0	0	0	0	0	0	0	1081	0	0	0	0	0	0	0	0	0	0	0	0	0	0	0	0	0	0	0	0	0	0	0	0	0	0	0	0	0	0	0	0	0	0	0
GS|100.0|FM213355|SH182463.07FU;k:Fungi,p:Basidiomycota,c:Agaricomycetes,o:Boletales,f:Sclerodermataceae,g:Scleroderma,s:Scleroderma cepa	Ectomycorrhizal	OTU170	0	0	0	0	0	0	0	0	0	0	0	0	0	0	0	0	0	0	0	0	0	0	0	0	0	0	0	0	0	0	0	0	0	12826	0	0	0	0	0	0	0	0	0	0	0	0	0
GS|98.8|EU555000|SH189857.07FU;k:Fungi,p:Ascomycota,c:Pezizomycetes,o:Pezizales,f:Pezizaceae	-	OTU88	0	0	0	0	0	4063	0	0	919	10639	2240	0	2155	0	34997	5669	779	0	3517	0	1033	3043	2766	14127	1263	440	0	0	0	0	0	0	0	0	410	0	0	0	0	0	0	0	0	0	0	0	0
GS|98.6|JN569353|SH026249.07FU;k:Fungi,p:Ascomycota,c:Pezizomycetes,o:Pezizales,f:Pyronemataceae	-	OTU25	0	0	0	0	0	0	0	0	0	0	0	0	0	0	526	0	0	0	0	0	0	0	0	0	0	0	0	297	0	0	0	0	0	0	0	0	0	0	0	0	0	0	0	0	0	0	0
GS|100.0|AY042929|SH201612.07FU;k:Fungi,p:Ascomycota,c:Dothideomycetes,o:Botryosphaeriales,f:Phyllostictaceae,g:Phyllosticta,s:Phyllosticta artocarpina	Endophyte-Plant Pathogen-Wood Saprotroph	OTU14846	0	0	0	0	0	0	0	0	0	0	0	0	0	0	0	0	0	0	0	0	0	0	0	0	0	0	0	0	0	0	0	0	0	0	0	0	0	0	0	0	0	0	0	0	0	0	0
GS|99.3|AB634271|SH189386.07FU;k:Fungi,p:Basidiomycota,c:Agaricomycetes,o:Thelephorales,f:Thelephoraceae	-	OTU157	0	0	0	0	0	0	0	0	0	0	0	1303	0	0	0	0	0	0	0	0	0	0	0	0	0	0	0	200	0	0	0	0	0	0	0	0	0	0	0	0	0	0	0	0	0	0	0
GS|100.0|GU910865|SH177545.07FU;k:Fungi,p:Ascomycota,c:Sordariomycetes,o:Sordariales	-	OTU72	1134	6739	0	2956	559	0	0	0	0	230	0	0	123	3018	0	1610	251	0	264	489	1978	597	329	2068	0	0	0	225	0	114	0	563	0	84	4394	67	0	0	167	529	114	342	6970	9727	4106	105	1481
GS|99.2|JN569357|SH025863.07FU;k:Fungi,p:Basidiomycota,c:Agaricomycetes,o:Thelephorales,f:Thelephoraceae	-	OTU64	0	0	0	0	0	0	0	0	0	0	0	0	0	0	0	0	0	0	0	0	0	0	0	0	0	0	0	0	0	0	0	0	0	0	0	0	0	0	0	0	0	0	0	0	0	0	0
GS|100.0|HM485370|SH176606.07FU;k:Fungi,p:Ascomycota,c:Pezizomycetes,o:Pezizales,f:Tuberaceae,g:Tuber,s:Tuber linsdalei	Ectomycorrhizal	OTU32	0	0	0	0	0	0	0	0	0	0	0	0	0	0	0	0	0	0	0	0	0	0	0	0	0	0	0	0	0	0	0	0	0	0	0	0	0	0	0	0	0	0	0	0	0	0	0
GS|100.0|KC018196|SH183637.07FU;k:Fungi,p:Mortierellomycota,c:Mortierellomycetes,o:Mortierellales,f:Mortierellaceae,g:Mortierella,s:Mortierella alpina	Endophyte-Litter Saprotroph-Soil Saprotroph-Undefined Saprotroph	OTU51	139	0	0	0	0	0	0	0	0	0	0	0	0	0	0	0	0	0	0	0	0	0	0	0	0	0	0	0	0	0	0	0	0	0	0	0	0	0	0	0	0	0	0	0	0	0	0
GSL|100.0|KM260335|SH204421.07FU;k:Fungi,p:Ascomycota,c:Sordariomycetes,o:Hypocreales,f:Nectriaceae	Undefined Saprotroph	OTU18	0	0	0	899	0	294	5209	0	2004	0	486	0	1826	972	0	0	0	0	0	0	0	0	0	688	500	0	0	0	0	0	0	0	0	0	831	0	0	0	0	0	0	0	0	346	0	0	292
GS|98.4|JN569346|SH189857.07FU;k:Fungi,p:Ascomycota,c:Pezizomycetes,o:Pezizales,f:Pezizaceae	-	OTU2588	0	0	0	0	0	0	510	0	200	1645	596	0	598	10824	6776	1749	770	0	598	655	0	0	3974	3424	0	7972	0	1002	0	0	0	0	0	0	0	0	0	0	0	0	0	0	0	0	0	0	277
GS|99.5|DQ279048|SH186401.07FU;k:Fungi,p:Basidiomycota,c:Agaricomycetes,o:Cantharellales,f:Ceratobasidiaceae,g:Ceratobasidium	Endomycorrhizal-Plant Pathogen-Undefined Saprotroph	OTU48	0	0	0	0	0	0	0	0	0	0	0	707	0	0	0	0	0	0	0	0	0	0	1059	0	0	0	0	0	0	0	0	0	0	13646	0	0	0	0	0	0	0	0	5478	23579	0	0	0
US|0.0672|LC204974|SH220112.07FU;k:Fungi,p:Basidiomycota,c:Agaricomycetes	-	OTU239	0	0	0	0	0	138	1146	0	0	51	9434	527	3500	0	0	0	0	0	0	0	0	0	0	865	0	0	0	0	0	0	0	0	0	6567	0	0	0	0	0	3247	10036	198	0	0	0	227	0
GS|100.0|HQ168370|SH218652.07FU;k:Fungi,p:Basidiomycota,c:Agaricomycetes,o:Cantharellales,f:Ceratobasidiaceae,g:Ceratobasidium	Endomycorrhizal-Plant Pathogen-Undefined Saprotroph	OTU131	2733	591	1440	749	501	0	0	0	0	0	0	0	0	0	0	0	0	0	0	7058	0	0	47886	0	0	0	0	0	0	3366	0	1196	963	0	0	0	0	0	0	0	1244	0	0	0	0	0	0
GSL|100.0|AM235302|SH177344.07FU;k:Fungi,p:Ascomycota,c:Leotiomycetes,o:Helotiales,f:Sclerotiniaceae,g:Botrytis	Plant Pathogen	OTU68	0	0	0	0	0	0	0	0	0	0	0	0	0	114	0	0	0	0	0	0	0	0	0	0	0	0	0	0	0	0	0	0	0	0	0	0	0	0	0	0	0	0	0	0	0	0	0
GSL|100.0|KR866947|SH215493.07FU;k:Fungi,p:Ascomycota,c:Dothideomycetes,o:Pleosporales,f:Pleosporaceae	-	OTU38	72	0	0	178	0	0	0	0	92	0	214	0	863	409	0	0	0	0	0	0	0	0	0	391	0	0	0	0	0	219	0	0	0	0	0	351	0	0	0	0	77	0	0	92	0	127	231
GS|100.0|HQ829343|SH206667.07FU;k:Fungi,p:Ascomycota,c:Sordariomycetes,o:Xylariales,g:Robillarda	-	OTU147	0	0	0	167	0	0	370	0	272	0	0	0	0	0	245	0	0	0	214	0	0	0	0	0	189	5168	0	0	0	0	0	0	0	0	0	0	0	0	0	0	0	0	0	0	0	0	0
GS|99.1|GQ166884|SH023118.07FU;k:Fungi,p:Basidiomycota,c:Agaricomycetes,o:Boletales,f:Gyroporaceae,g:Gyroporus,s:Gyroporus castaneus	Ectomycorrhizal	OTU127	0	0	0	0	0	0	0	0	0	0	0	0	0	0	0	0	0	0	0	0	0	0	0	0	0	0	0	0	0	0	0	0	0	0	0	0	0	0	0	0	0	0	0	0	0	0	0
US|0.2435|JX317197|SH177562.07FU;k:Fungi,p:Ascomycota	-	OTU76	0	0	0	0	0	628	0	0	0	0	0	0	501	207	0	0	0	0	0	0	0	0	0	382	0	0	0	0	0	0	0	119	0	654	16605	0	0	0	0	0	0	0	0	0	0	0	1552
GSL|100.0|HM104326|SH200153.07FU;k:Fungi,p:Ascomycota,c:Sordariomycetes,o:Xylariales,f:Sporocadaceae,g:Neopestalotiopsis	-	OTU97	0	0	0	0	0	0	0	0	64	0	727	0	5912	6033	0	0	0	0	0	0	0	0	0	1850	0	0	0	0	0	257	0	0	0	337	11500	168	0	0	0	0	209	0	0	0	0	461	2898
GSL|100.0|KJ796400|SH186594.07FU;k:Fungi,p:Ascomycota,c:Dothideomycetes,o:Pleosporales	-	OTU158	77	0	52	469	121	205	230	0	7441	179	532	0	2078	319	0	70	51	0	81	0	0	121	0	226	0	0	0	0	0	992	0	133	273	289	2106	189	0	0	0	0	290	0	92	250	0	251	1096
GS|99.5|KM246183|SH523866.07FU;k:Fungi,p:Basidiomycota,c:Tremellomycetes,o:Tremellales,f:Tremellaceae,g:Cryptococcus	Fungal Parasite-Undefined Saprotroph	OTU130	0	0	0	87	0	408	1700	0	2124	904	0	0	1061	17	227	44	58	39	935	53	14	0	16	30	776	393	63	0	329	306	0	0	234	158	1510	20	133	54	11	0	21	22	89	178	21	486	230
GSL|100.0|KP267062|SH219102.07FU;k:Fungi,p:Ascomycota,c:Sordariomycetes,o:Hypocreales,f:Nectriaceae	Undefined Saprotroph	OTU28	0	0	0	81	0	337	1783	0	1534	0	4243	0	407	657	1165	351	68	47	598	0	0	0	0	0	1039	222	55	36	0	398	0	0	0	0	603	0	0	0	114	0	56	0	0	37	0	0	102
GS|99.0|JN569352|SH025864.07FU;k:Fungi,p:Ascomycota,c:Pezizomycetes,o:Pezizales,f:Pyronemataceae	-	OTU113	0	0	0	0	0	0	0	0	0	0	313	0	319	0	0	0	0	0	0	0	0	1361	0	0	0	0	0	0	0	0	0	0	0	0	0	0	0	0	0	0	0	0	0	0	0	0	0
GS|100.0|AY940646|SH190175.07FU;k:Fungi,p:Ascomycota,c:Pezizomycetes,o:Pezizales,f:Tuberaceae,g:Tuber,s:Tuber rufum	Ectomycorrhizal	OTU168	0	0	0	0	0	0	0	0	0	0	0	0	0	0	0	0	0	0	0	0	0	0	0	0	0	0	0	0	0	0	0	0	0	0	0	0	0	0	0	0	0	0	0	0	0	0	0
GS|100.0|AY681200|SH220574.07FU;k:Fungi,p:Ascomycota,c:Sordariomycetes,o:Sordariales,f:Lasiosphaeriaceae,g:Apodus,s:Apodus oryzae	Undefined Saprotroph	OTU163	0	0	0	0	0	0	164	0	0	899	198	0	0	0	0	0	0	0	0	0	0	0	0	0	0	122	0	0	0	0	0	0	0	0	0	0	0	0	0	0	359	0	0	90	0	0	0
GDL|99.2|KY978632|SH220112.07FU;k:Fungi,p:Basidiomycota,c:Agaricomycetes,o:Sebacinales	-	OTU485	305	30	33	97	0	42	0	0	115	0	38	0	0	158	528	103	32	0	172	0	0	0	0	1250	0	77	0	60	0	47	0	469	73	0	1118	54	0	0	0	0	0	0	176	270	45	0	0
GS|100.0|JQ070069|SH205054.07FU;k:Fungi,p:Basidiomycota,c:Tremellomycetes,o:Tremellales,f:Rhynchogastremataceae,g:Papiliotrema,s:Papiliotrema pseudoalba	Fungal Parasite-Undefined Saprotroph	OTU141	0	0	0	0	0	0	0	0	0	0	0	0	0	0	0	0	0	0	0	0	0	0	0	0	0	0	0	0	0	0	0	0	0	0	0	0	0	0	0	0	0	0	0	0	0	0	0
US|0.9999|JN802328|SH002313.07FU;k:Fungi	-	OTU223	0	156	1610	973	0	0	0	0	0	0	0	0	0	0	0	0	0	0	0	0	0	0	0	0	0	0	0	0	0	151	0	0	0	0	0	0	0	0	0	0	0	0	7034	8229	0	0	0
GS|98.2|KC966176|SH189354.07FU;k:Fungi,p:Basidiomycota,c:Agaricomycetes,o:Thelephorales,f:Thelephoraceae	-	OTU716	0	0	0	0	0	0	0	0	0	0	0	0	0	0	0	0	0	0	0	0	0	0	0	0	0	0	0	0	0	0	0	0	0	0	0	0	0	0	0	0	0	0	0	0	0	0	0
US|0.7825|AB777484|SH470230.07FU;k:Fungi,p:Ascomycota	-	OTU184	0	0	0	0	0	0	0	0	0	0	0	0	0	0	0	0	0	0	0	0	0	0	0	0	0	0	0	0	0	0	0	0	0	0	0	0	0	0	0	0	0	0	0	0	0	0	0
GS|100.0|JX045764|SH180109.07FU;k:Fungi,p:Mortierellomycota,c:Mortierellomycetes,o:Mortierellales,f:Mortierellaceae,g:Mortierella,s:Mortierella elongata	Endophyte-Litter Saprotroph-Soil Saprotroph-Undefined Saprotroph	OTU78	0	0	0	0	0	0	0	0	0	0	645	0	78	0	0	0	0	0	265	79	0	52	0	0	0	0	0	0	0	0	0	0	0	0	0	0	0	0	0	0	0	0	0	0	0	0	0
US|0.9001|KF675408|SH203691.07FU;k:Fungi,p:Ascomycota,c:Sordariomycetes,o:Sordariales	-	OTU3094	2484	484	394	7458	233	0	0	0	0	0	0	0	0	0	0	0	0	0	0	82	410	332	398	0	0	0	0	0	0	433	164	324	368	0	0	0	0	0	0	0	114	47	0	0	1056	0	0
GS|100.0|KJ469816|SH183635.07FU;k:Fungi,p:Mortierellomycota,c:Mortierellomycetes,o:Mortierellales,f:Mortierellaceae,g:Mortierella,s:Mortierella alpina	Endophyte-Litter Saprotroph-Soil Saprotroph-Undefined Saprotroph	OTU235	0	0	0	47	0	0	0	0	115	0	0	0	0	0	0	0	0	0	0	0	0	0	0	0	0	0	0	0	0	0	0	68	0	0	0	0	0	0	0	0	0	0	0	0	0	0	0
GS|100.0|LC204092|SH220112.07FU;k:Fungi,p:Basidiomycota	-	OTU285	0	0	0	0	0	0	0	0	0	0	0	0	0	0	0	0	0	0	0	0	0	0	0	0	0	0	0	0	0	0	0	0	0	0	0	0	0	0	0	0	0	0	0	0	0	0	0
GS|100.0|HQ269808|SH174260.07FU;k:Fungi,p:Basidiomycota,c:Agaricomycetes,o:Cantharellales,f:Ceratobasidiaceae,g:Ceratobasidium	Endomycorrhizal-Plant Pathogen-Undefined Saprotroph	OTU455	0	1655	0	89	1192	0	0	0	0	0	0	0	5344	0	0	0	0	0	0	0	0	0	0	0	0	0	0	0	0	0	0	0	0	0	0	0	0	0	0	0	0	0	0	0	0	330	378
GS|99.6|JN569360|SH217418.07FU;k:Fungi,p:Basidiomycota,c:Agaricomycetes,o:Thelephorales,f:Thelephoraceae	-	OTU409	0	0	0	0	0	0	0	0	0	0	0	0	0	0	0	0	0	0	0	0	0	0	0	0	0	0	0	0	0	0	0	0	0	0	0	0	0	0	0	0	0	0	0	0	0	0	0
GS|98.5|KX816275|SH193471.07FU;k:Fungi,p:Ascomycota,c:Pezizomycetes,o:Pezizales,f:Pezizaceae	-	OTU22	0	0	0	0	0	0	0	0	0	0	0	0	0	0	0	0	0	0	0	0	0	0	0	0	0	0	0	0	0	0	0	0	0	0	0	0	0	0	0	0	0	0	0	0	0	0	0
US|0.9949|EU003060|SH197009.07FU;k:Fungi,p:Ascomycota,c:Sordariomycetes	-	OTU699	44	114	226	162	209	394	0	0	47	39	41	0	0	12	762	169	25	0	0	119	829	338	719	0	13	348	0	59	0	29	0	37	0	0	0	0	0	162	12	354	1431	266	62	68	31	0	0
SS|0.0700|KM041797|SH493068.07FU;k:Fungi,p:Glomeromycota,c:Glomeromycetes,o:Glomerales,f:Glomeraceae	Arbuscular Mycorrhizal	OTU387	323	416	0	0	0	0	0	0	0	0	0	0	0	0	0	0	0	0	0	0	0	0	0	0	0	0	0	0	0	0	0	0	0	0	0	0	0	0	0	0	0	0	0	0	0	0	0
GS|98.8|MF965913|SH193471.07FU;k:Fungi,p:Ascomycota,c:Sordariomycetes,o:Xylariales,f:Xylariaceae	-	OTU299	0	0	0	0	0	0	0	0	0	0	0	0	0	0	0	0	0	0	0	0	0	0	0	0	0	0	0	0	0	0	0	0	0	0	0	0	0	0	0	0	0	0	0	0	0	0	0
SS|0.5800|KF944474|SH176865.07FU;k:Fungi	-	OTU330	0	42	0	5410	0	0	0	0	0	0	0	0	0	0	0	0	0	0	0	0	0	0	0	0	0	0	45	0	0	0	0	0	0	1631	0	0	0	79	0	0	0	0	0	0	0	0	72
US|0.7928|None;k:Fungi	-	OTU1610	0	0	0	0	0	0	0	0	0	0	0	0	0	0	0	0	0	0	0	0	0	0	0	0	0	0	0	0	0	0	0	0	0	0	0	0	0	0	0	0	0	0	0	0	0	0	0
GS|99.1|MF531730|SH220112.07FU;k:Fungi,p:Basidiomycota	-	OTU931	0	0	0	0	0	286	0	0	0	0	123	0	228	0	0	0	0	0	0	0	0	0	0	0	0	0	0	0	0	0	0	0	0	0	4362	51	0	0	0	0	0	0	0	0	0	508	86
GS|100.0|AF314989|SH180504.07FU;k:Fungi,p:Basidiomycota,c:Tremellomycetes,o:Tremellales,f:Bulleribasidiaceae,g:Hannaella,s:Hannaella sinensis	Fungal Parasite-Undefined Saprotroph	OTU274	0	26	20	127	0	24	1341	21	298	100	43	0	39	104	50	10	18	0	159	367	0	51	0	0	265	177	0	0	0	175	0	34	297	1476	0	18	0	45	10	0	108	65	360	449	218	19	0
GS|100.0|KX985989|SH220112.07FU;k:Fungi,p:Ascomycota,c:Sordariomycetes,o:Trichosphaeriales,f:Trichosphaeriaceae,g:Nigrospora,s:Nigrospora oryzae	Undefined Saprotroph	OTU327	0	0	0	84	82	25	66	0	58	0	191	0	1198	1498	0	0	0	0	0	0	0	0	0	236	62	63	0	75	0	0	0	0	0	69	4726	53	0	0	0	0	58	0	0	26	0	106	360
GS|99.4|MF533308|SH220112.07FU;k:Fungi,p:Basidiomycota,c:Agaricomycetes,o:Auriculariales	-	OTU80	0	0	0	282	0	0	0	0	0	0	0	0	0	0	0	0	0	440	0	0	0	0	233	0	0	1486	0	351	0	778	0	0	0	0	0	0	0	0	0	0	0	415	0	0	0	0	300
GS|99.2|JN569356|SH178631.07FU;k:Fungi,p:Basidiomycota,c:Agaricomycetes,o:Thelephorales,f:Thelephoraceae	-	OTU452	0	0	0	0	0	0	0	0	0	0	0	0	0	0	0	0	0	0	0	0	0	0	0	0	0	0	0	0	0	0	0	0	0	0	0	0	0	0	0	0	0	0	0	0	0	0	0
GSL|100.0|MF688759|SH193471.07FU;k:Fungi,p:Mortierellomycota,c:Mortierellomycetes,o:Mortierellales,f:Mortierellaceae,g:Mortierella	Endophyte-Litter Saprotroph-Soil Saprotroph-Undefined Saprotroph	OTU86	0	0	0	0	0	351	0	0	1703	0	0	0	0	239	0	0	0	0	0	0	173	315	57	0	0	0	0	0	0	56	0	0	0	0	0	0	0	0	0	0	0	0	0	0	0	0	0
SS|0.0200|KM042025|SH490466.07FU;k:Fungi,p:Glomeromycota,c:Glomeromycetes,o:Glomerales,f:Glomeraceae	Arbuscular Mycorrhizal	OTU341	0	226	0	0	0	0	0	0	0	0	0	0	0	0	0	0	0	0	0	0	0	32	0	0	0	0	0	0	0	0	0	0	0	0	0	0	0	0	0	0	0	0	0	0	0	0	0
GSL|100.0|HQ630325|SH196779.07FU;k:Fungi,p:Mortierellomycota,c:Mortierellomycetes,o:Mortierellales,f:Mortierellaceae,g:Mortierella	Endophyte-Litter Saprotroph-Soil Saprotroph-Undefined Saprotroph	OTU26	0	0	0	0	0	0	0	0	0	0	0	0	0	0	0	0	0	0	0	0	0	0	0	0	0	0	0	0	0	0	0	0	0	0	0	0	0	0	0	0	0	0	0	0	0	0	0
GS|99.4|FR732074|SH001101.07FU;k:Fungi,p:Glomeromycota,c:Glomeromycetes,o:Glomerales,f:Glomeraceae	Arbuscular Mycorrhizal	OTU436	0	0	0	0	0	0	0	0	0	0	304	0	0	0	0	0	0	0	0	0	0	0	13	478	0	0	0	0	0	0	0	0	0	0	909	0	0	0	0	0	0	0	0	0	0	52	63
GS|100.0|KF428485|SH206996.07FU;k:Fungi,p:Basidiomycota,c:Atractiellomycetes,o:Atractiellales	-	OTU280	0	0	0	0	0	0	0	0	0	0	0	0	0	0	0	0	0	0	0	0	0	0	0	0	0	0	0	29	0	0	0	0	34	0	658	0	0	0	0	0	0	0	0	0	0	0	0
GS|100.0|HQ248190|SH186930.07FU;k:Fungi,p:Ascomycota,c:Dothideomycetes,o:Pleosporales,f:Didymosphaeriaceae,g:Pseudopithomyces,s:Pseudopithomyces chartarum	Endophyte-Lichen Parasite-Plant Pathogen-Undefined Saprotroph	OTU103	0	0	0	0	0	0	0	0	0	0	0	0	616	848	0	0	0	0	0	0	0	0	0	515	0	0	0	0	0	0	0	0	0	0	2253	0	0	0	0	0	0	0	0	0	0	0	0
SS|0.0400|JN195142|SH175551.07FU;k:Fungi,p:Glomeromycota,c:Glomeromycetes,o:Glomerales,f:Glomeraceae	Arbuscular Mycorrhizal	OTU680	153	180	0	0	0	0	0	0	0	0	0	0	0	0	0	0	0	0	0	0	0	0	0	0	0	0	0	0	0	0	0	0	0	0	0	0	0	0	0	0	0	0	0	0	0	0	0
GSL|100.0|EU626197|SH186595.07FU;k:Fungi,p:Ascomycota,c:Dothideomycetes,o:Pleosporales,f:Didymellaceae	-	OTU426	0	0	13	82	71	55	533	0	200	44	75	0	408	546	8	6	26	0	34	12	32	0	0	139	216	0	0	41	0	776	25	124	158	324	0	59	23	15	26	0	76	0	40	139	28	170	412
GSL|100.0|FJ427014|SH186594.07FU;k:Fungi,p:Ascomycota	-	OTU8482	0	0	0	0	0	0	0	0	0	0	0	0	0	0	0	0	0	0	0	0	0	0	0	0	0	0	0	0	0	100	0	0	0	0	138	0	0	0	0	0	0	0	0	0	0	0	0
GS|98.5|AB444649|SH002524.07FU;k:Fungi,p:Basidiomycota,c:Agaricomycetes,o:Thelephorales,f:Thelephoraceae	-	OTU939	0	0	0	0	0	0	0	0	0	0	0	0	0	0	0	0	0	0	0	0	0	0	0	0	0	0	0	0	0	0	0	0	0	0	0	0	0	0	0	0	0	0	0	0	0	0	0
GS|100.0|MF532888|SH220112.07FU;k:Fungi,p:Basidiomycota	-	OTU642	0	0	0	0	0	0	0	0	0	0	0	0	0	0	0	0	0	0	0	0	0	0	0	0	0	0	0	0	0	0	0	0	0	0	0	0	0	0	0	0	0	0	0	0	0	0	0
GS|98.8|HM485377|SH461928.07FU;k:Fungi,p:Ascomycota,c:Pezizomycetes,o:Pezizales,f:Tuberaceae,g:Tuber,s:Tuber multimaculatum	Ectomycorrhizal	OTU433	0	0	0	0	0	0	0	0	0	0	0	0	0	0	0	0	0	0	0	0	0	0	0	0	0	0	0	0	0	0	0	0	0	0	0	0	0	0	0	0	0	0	0	0	0	0	0
GS|100.0|KU182505|SH219460.07FU;k:Fungi,p:Basidiomycota,c:Tremellomycetes,o:Tremellales,f:Bulleribasidiaceae,g:Hannaella,s:Hannaella oryzae	Fungal Parasite-Undefined Saprotroph	OTU408	0	10	79	199	131	263	792	0	1129	193	0	0	117	0	98	0	0	0	21	220	0	0	75	0	0	0	0	0	0	628	13	127	1184	0	0	0	0	22	0	0	0	84	145	171	121	21	30
GS|98.8|MF532256|SH220112.07FU;k:Fungi,p:Basidiomycota	-	OTU1470	0	0	0	0	0	0	0	0	0	0	0	0	0	0	0	0	0	0	0	0	0	0	0	0	0	0	0	0	0	0	0	0	0	0	0	0	0	0	0	0	0	0	0	0	0	0	0
GS|100.0|AY970025|SH184585.07FU;k:Fungi,p:Basidiomycota,c:Agaricomycetes,o:Thelephorales,f:Thelephoraceae,g:Thelephora,s:Thelephora corticioides	Ectomycorrhizal	OTU582	0	0	0	0	0	0	0	0	0	0	0	0	0	0	0	0	0	0	0	0	0	0	0	0	0	0	0	0	0	0	0	0	0	0	0	0	0	0	0	0	0	0	0	0	0	0	0
GS|99.2|DQ420796|SH209735.07FU;k:Fungi,p:Ascomycota,c:Sordariomycetes	-	OTU457	0	0	0	0	0	0	0	0	0	0	1135	0	159	0	0	0	0	0	0	0	0	0	0	1198	0	0	0	0	0	0	0	0	0	32	0	187	0	0	0	0	0	0	0	0	0	198	0
GS|97.8|HM159459|SH001003.07FU;k:Fungi,p:Glomeromycota,c:Glomeromycetes,o:Glomerales,f:Glomeraceae	Arbuscular Mycorrhizal	OTU637	0	0	0	0	0	0	0	0	0	0	215	0	0	0	0	0	0	0	0	0	0	0	41	428	0	0	0	0	0	0	0	0	0	0	0	0	0	0	0	0	0	0	0	0	0	22	67
GS|98.8|KF675400|SH203691.07FU;k:Fungi,p:Ascomycota,c:Sordariomycetes,o:Sordariales	-	OTU442	0	0	0	0	0	0	0	0	0	0	0	0	0	0	0	0	0	0	0	0	0	0	0	0	0	0	0	0	0	0	0	0	0	92	0	0	0	0	0	0	0	0	0	0	0	524	0
SS|0.7700|EU819498|SH213750.07FU;k:Fungi,p:Basidiomycota,c:Agaricomycetes,o:Agaricales	-	OTU1186	0	0	0	0	0	0	0	0	0	0	0	0	0	0	0	0	0	0	0	0	0	0	0	0	0	15	0	0	0	0	0	0	0	0	0	0	0	0	0	0	0	0	0	0	0	0	0
SS|0.9900|JX630731|SH197123.07FU;k:Fungi,p:Basidiomycota,c:Agaricomycetes,o:Sebacinales,f:Sebacinaceae,g:Sebacina	Ectomycorrhizal	OTU695	0	0	0	0	0	0	0	0	0	0	0	0	0	0	0	0	0	0	0	0	0	0	0	0	0	0	0	0	0	0	0	0	0	0	0	0	0	0	0	0	0	0	0	0	0	0	0
SS|0.7200|KF718256|SH194063.07FU;k:Fungi	-	OTU456	0	0	0	0	0	528	996	0	0	0	0	0	0	0	0	0	0	0	0	1380	51	0	0	0	1587	0	0	0	0	0	0	0	0	0	0	0	748	799	0	0	0	0	0	0	0	0	0
GS|98.7|KX816109|SH193471.07FU;k:Fungi	-	OTU152	0	0	0	0	0	0	0	0	0	0	0	0	0	0	0	0	0	0	0	0	0	0	0	0	0	0	0	0	0	0	0	0	0	0	0	0	0	0	0	0	0	0	0	0	0	0	0
GSL|100.0|LT854666|SH193471.07FU;k:Fungi,p:Ascomycota,c:Dothideomycetes,o:Capnodiales,f:Cladosporiaceae,g:Cladosporium	Animal Pathogen-Endophyte-Lichen Parasite-Plant Pathogen-Wood Saprotroph	OTU3630	0	0	0	0	0	0	0	0	0	0	0	0	27	0	0	0	0	0	0	0	0	0	0	0	0	0	0	0	0	0	0	0	0	0	0	0	0	0	0	0	0	0	0	0	0	0	0
GS|100.0|DQ980565|SH185808.07FU;k:Fungi,p:Blastocladiomycota	-	OTU647	0	0	0	0	0	0	0	0	0	0	0	0	0	0	0	0	0	0	0	0	0	0	0	0	0	0	0	22	0	0	0	0	0	0	648	0	428	3784	0	486	0	0	0	0	0	0	0
GSL|100.0|KJ188665|SH220700.07FU;k:Fungi,p:Ascomycota,c:Sordariomycetes,o:Hypocreales,f:Nectriaceae	Undefined Saprotroph	OTU1193	0	0	0	0	0	0	245	0	0	0	34	0	28	87	0	0	0	0	0	0	0	0	0	71	98	0	0	0	0	0	0	0	0	0	3650	0	0	0	0	0	0	0	0	0	0	0	28
SS|0.7900|KF718255|SH194063.07FU;k:Fungi	-	OTU24410	0	0	0	0	0	681	944	0	0	0	0	0	0	0	0	0	0	0	0	593	0	0	0	0	1611	0	0	0	0	0	0	0	0	0	0	0	447	716	0	0	0	0	0	0	0	0	0
GS|99.6|FN397286|SH211375.07FU;k:Fungi,p:Ascomycota,c:Leotiomycetes,o:Helotiales	-	OTU643	0	0	0	0	0	0	0	0	0	0	0	0	0	0	0	0	0	0	0	0	0	0	0	0	0	0	0	0	0	0	0	0	0	0	0	0	0	0	0	0	0	0	0	0	0	0	0
SS|0.7100|EU819498|SH213750.07FU;k:Fungi,p:Basidiomycota,c:Agaricomycetes,o:Agaricales	-	OTU1962	0	0	0	0	0	0	0	0	0	0	0	0	0	0	0	0	0	0	0	0	0	0	0	0	0	0	0	0	0	0	0	0	0	0	0	0	0	0	0	0	0	0	0	0	0	0	0
GS|100.0|KP131932|SH187567.07FU;k:Fungi,p:Ascomycota,c:Dothideomycetes,o:Pleosporales,f:Pleosporaceae,g:Curvularia,s:Curvularia lunata	Plant Pathogen	OTU921	19	0	0	31	0	77	887	12	481	37	27	0	124	484	23	39	23	0	30	22	0	13	0	35	148	50	13	32	0	9	0	8	0	46	0	0	8	16	5	0	15	0	16	16	6	15	56
GS|98.4|FM865542|SH181920.07FU;k:Fungi,p:Glomeromycota,c:Glomeromycetes,o:Glomerales,f:Glomeraceae,g:Rhizophagus,s:Rhizophagus clarus	Arbuscular Mycorrhizal	OTU567	55	0	0	221	21	0	0	0	0	0	2307	0	177	0	0	0	0	0	0	0	62	0	50	893	0	0	0	0	0	0	0	142	0	0	0	0	0	0	0	0	295	0	32	151	36	0	0
GS|100.0|DQ420987|SH197008.07FU;k:Fungi,p:Ascomycota,c:Sordariomycetes	-	OTU964	0	0	0	0	0	0	0	0	0	0	11	0	64	16	0	0	0	0	0	0	0	0	0	0	0	0	0	0	0	95	12	50	0	246	0	0	11	0	0	0	89	0	158	0	0	0	0
GS|97.8|KT360004|SH521512.07FU;k:Fungi	-	OTU5392	0	0	0	18	0	73	282	0	125	67	20	0	0	113	36	37	0	0	110	0	0	0	0	0	144	46	43	69	0	43	0	0	0	0	0	0	18	62	0	0	0	0	0	0	0	0	0
US|0.9110|JN192399|SH186941.07FU;k:Fungi,p:Ascomycota,c:Dothideomycetes,o:Pleosporales	-	OTU549	0	0	0	0	0	0	0	0	0	0	0	0	0	0	0	0	0	0	0	0	0	0	0	0	0	0	0	0	0	0	0	0	0	0	47	0	0	0	0	0	0	0	0	0	0	0	21
SS|0.3700|EU563485|SH010091.07FU;k:Fungi,p:Basidiomycota,c:Agaricomycetes,o:Thelephorales,f:Thelephoraceae	-	OTU136	0	0	0	0	0	0	0	0	0	0	0	0	0	0	0	0	0	0	0	0	0	0	0	0	0	0	0	0	0	0	0	0	0	0	0	0	0	0	0	0	0	0	0	0	0	0	0
US|0.9283|KT582094|SH497345.07FU;k:Fungi,p:Mortierellomycota,c:Mortierellomycetes,o:Mortierellales,f:Mortierellaceae,g:Mortierella	Endophyte-Litter Saprotroph-Soil Saprotroph-Undefined Saprotroph	OTU547	0	0	0	39	99	0	12	0	0	0	0	0	0	0	0	0	0	0	0	0	52	17	13	0	0	0	0	0	0	37	0	0	0	0	573	15	0	0	0	0	0	0	0	14	0	0	137
GSL|100.0|KU214550|SH180757.07FU;k:Fungi,p:Ascomycota,c:Dothideomycetes,o:Pleosporales,f:Periconiaceae,g:Periconia	-	OTU730	15	0	0	0	0	0	0	0	0	0	109	0	273	223	0	0	0	0	0	0	0	0	0	53	0	0	0	0	0	0	0	24	8	0	1401	13	0	0	0	0	0	0	0	0	0	0	11
GS|100.0|HG313768|SH176394.07FU;k:Fungi,p:Basidiomycota,c:Malasseziomycetes,o:Malasseziales,f:Malasseziaceae,g:Malassezia,s:Malassezia restricta	Animal Pathogen-Undefined Saprotroph	OTU1394	0	0	0	0	0	0	0	0	0	0	0	0	0	0	0	0	0	34	116	0	0	0	0	0	0	48	0	0	48	0	0	0	0	0	130	0	0	0	0	0	0	0	0	0	0	0	0
GS|100.0|EU177576|SH181617.07FU;k:Fungi,p:Basidiomycota,c:Tremellomycetes,o:Tremellales,f:Trimorphomycetaceae,g:Saitozyma,s:Saitozyma flava	Fungal Parasite-Undefined Saprotroph	OTU892	0	0	0	7	80	12	241	0	1034	14	35	0	0	93	68	18	0	0	13	0	0	0	0	11	0	0	0	0	0	27	8	7	29	0	1039	69	127	0	7	0	11	0	15	47	0	20	50
GS|98.9|JX381541|SH492325.07FU;k:Fungi,p:Glomeromycota,c:Glomeromycetes,o:Glomerales	Arbuscular Mycorrhizal	OTU658	0	0	0	0	0	0	0	0	0	0	97	0	0	0	0	0	0	0	0	0	0	0	29	254	0	0	0	0	0	0	0	0	0	0	479	0	0	0	0	0	0	0	0	0	0	26	38
GS|100.0|KM078047|SH200447.07FU;k:Fungi,p:Ascomycota,c:Dothideomycetes,o:Pleosporales	-	OTU1525	0	0	0	12	0	0	0	0	0	0	0	0	32	69	0	0	0	0	0	0	0	0	0	0	0	20	0	0	0	116	0	43	0	15	1960	0	0	0	0	0	0	0	34	12	0	11	41
GSL|100.0|KP068792|SH187565.07FU;k:Fungi,p:Ascomycota,c:Dothideomycetes,o:Pleosporales,f:Pleosporaceae,g:Curvularia	Endophyte-Lichen Parasite-Plant Pathogen-Undefined Saprotroph	OTU590	0	0	0	0	0	0	0	0	3	9	21	0	597	0	0	0	3	0	0	0	0	17	0	0	0	0	0	0	0	0	0	0	0	0	0	0	0	0	0	0	0	0	0	0	0	0	12
GS|100.0|EU149786|SH181629.07FU;k:Fungi,p:Basidiomycota,c:Tremellomycetes,o:Tremellales,f:Bulleribasidiaceae,g:Vishniacozyma,s:Vishniacozyma carnescens	Fungal Parasite-Undefined Saprotroph	OTU463	0	0	0	0	0	53	421	0	943	188	0	0	0	0	0	0	0	0	934	0	0	0	0	0	22	0	0	42	0	0	0	0	0	0	0	0	0	44	0	0	0	0	0	0	0	0	0
GS|99.5|AM942467|SH459310.07FU;k:Fungi,p:Glomeromycota,c:Glomeromycetes,o:Glomerales,f:Glomeraceae	Arbuscular Mycorrhizal	OTU258	0	0	0	0	0	0	0	0	0	0	0	0	0	0	0	0	0	0	0	0	0	0	0	0	0	0	0	0	0	0	0	0	0	0	0	0	0	0	0	0	0	0	0	0	0	0	0
GS|100.0|JX316280|SH180111.07FU;k:Fungi,p:Mortierellomycota,c:Mortierellomycetes,o:Mortierellales,f:Mortierellaceae,g:Mortierella	Endophyte-Litter Saprotroph-Soil Saprotroph-Undefined Saprotroph	OTU336	0	0	0	0	0	0	0	0	0	0	0	0	0	0	0	0	0	0	0	0	0	0	0	0	0	0	0	0	0	0	0	0	0	0	0	0	0	0	0	0	0	0	0	0	0	0	0
GSL|100.0|HQ248194|SH198996.07FU;k:Fungi,p:Ascomycota,c:Dothideomycetes,o:Pleosporales	-	OTU692	0	0	0	0	0	20	1142	0	701	46	0	0	114	16	25	22	16	0	168	0	0	0	0	0	11	59	0	54	0	0	0	0	0	0	0	0	11	54	63	41	0	0	0	0	0	0	8
GS|97.6|KC603764|SH461417.07FU;k:Fungi,p:Glomeromycota,c:Glomeromycetes,o:Glomerales,f:Glomeraceae,g:Glomus	Arbuscular Mycorrhizal	OTU829	0	0	0	0	0	0	0	0	0	0	0	0	0	0	0	0	0	0	0	0	0	0	0	0	0	0	0	0	0	0	0	0	0	0	1812	0	0	0	0	0	0	0	0	0	0	0	0
GS|100.0|JQ070110|SH197623.07FU;k:Fungi,p:Basidiomycota,c:Tremellomycetes,o:Filobasidiales,f:Filobasidiaceae,g:Filobasidium,s:Filobasidium magnum	Undefined Saprotroph	OTU371	0	0	0	0	0	0	40	0	251	159	7	0	0	0	0	16	0	0	8	24	0	0	0	0	0	56	0	0	0	0	0	26	0	0	0	0	0	0	0	0	16	0	0	12	0	0	0
GS|100.0|KY962980|SH527686.07FU;k:Fungi,p:Basidiomycota,c:Tremellomycetes,o:Tremellales,f:Rhynchogastremataceae,g:Papiliotrema,s:Papiliotrema fuscus	Fungal Parasite-Undefined Saprotroph	OTU604	0	0	0	0	0	0	0	0	0	0	0	0	0	0	0	0	0	0	8	0	0	0	0	0	0	0	0	0	0	0	0	3	0	0	0	0	0	0	0	0	0	0	0	0	0	0	0
GSL|100.0|AF444662|SH215453.07FU;k:Fungi,p:Basidiomycota,c:Tremellomycetes,o:Tremellales,f:Bulleraceae,g:Bullera	Fungal Parasite-Undefined Saprotroph	OTU705	57	0	0	0	0	21	42	0	18	0	0	0	6	0	0	0	0	0	21	30	15	0	17	0	12	0	0	0	0	18	0	0	26	0	0	0	0	0	0	0	0	0	22	23	0	8	0
GS|99.6|DQ421255|SH211110.07FU;k:Fungi	-	OTU1141	0	0	0	30	0	0	116	0	1916	0	0	0	0	0	12	0	0	0	0	0	0	0	0	0	999	0	0	0	0	0	0	0	0	0	0	0	0	0	0	0	0	0	0	0	0	0	0
GS|98.3|KF800227|SH000872.07FU;k:Plantae	-	OTU2113	16	10	10	227	9	81	52	5	36	24	25	0	83	32	73	92	3	3	17	19	18	26	22	27	12	77	8	6	0	13	3	3	17	44	174	13	82	72	18	98	55	13	38	43	27	23	34
GS|97.7|AY999129|SH220574.07FU;k:Fungi,p:Ascomycota,c:Sordariomycetes,o:Sordariales,f:Chaetomiaceae,g:Zopfiella,s:Zopfiella latipes	Dung Saprotroph	OTU12109	0	0	0	0	0	1310	1240	0	0	12	0	0	0	0	9	0	0	0	262	0	0	0	0	0	0	0	0	0	0	0	0	0	0	0	0	0	0	0	39	53	0	0	0	0	0	0	0
GS|97.8|KJ188727|SH211391.07FU;k:Fungi,p:Ascomycota,c:Dothideomycetes,o:Pleosporales,f:Lentitheciaceae	-	OTU751	0	0	0	0	0	0	0	0	0	0	0	0	58	41	0	0	0	0	0	0	0	0	0	0	0	0	0	0	0	0	0	0	0	0	0	0	0	0	0	0	0	0	0	0	0	0	0
US|0.9980|KC222725|SH011033.07FU;k:Fungi	-	OTU840	0	0	0	0	0	0	0	0	0	0	40	0	2693	0	0	0	0	0	0	0	0	0	0	0	0	0	0	0	0	0	0	0	0	0	0	0	0	0	0	0	0	0	0	0	0	0	0
US|0.0646|GU722057|SH218828.07FU;k:Fungi,p:Ascomycota,c:Sordariomycetes	-	OTU1485	0	0	0	0	0	0	2158	0	43	0	0	0	0	14	0	0	0	0	0	0	0	0	0	0	51	62	25	0	0	0	0	0	0	0	0	0	0	0	0	0	0	0	0	0	0	0	0
GS|98.9|HM162340|SH001041.07FU;k:Fungi,p:Glomeromycota,c:Glomeromycetes,o:Glomerales,f:Glomeraceae	Arbuscular Mycorrhizal	OTU854	0	0	0	0	7	0	0	0	0	0	57	0	0	0	0	0	0	0	0	0	0	0	35	144	0	0	0	0	0	0	0	0	0	0	0	0	0	0	0	0	0	0	0	0	0	10	37
GS|97.8|EU490025|SH180109.07FU;k:Fungi,p:Mortierellomycota,c:Mortierellomycetes,o:Mortierellales,f:Mortierellaceae,g:Mortierella	Endophyte-Litter Saprotroph-Soil Saprotroph-Undefined Saprotroph	OTU800	9	7	13	7	0	0	0	0	0	0	0	0	0	0	0	0	0	0	0	10	0	10	0	0	0	0	0	0	0	0	0	13	0	0	0	0	0	0	0	0	0	0	0	0	0	0	0
GS|100.0|AB594780|SH206666.07FU;k:Fungi,p:Ascomycota,c:Sordariomycetes,o:Xylariales,f:Sporocadaceae,g:Discosia	-	OTU1264	0	0	0	0	0	0	78	0	59	0	0	0	95	32	0	0	0	0	51	0	0	0	7	0	225	13	0	29	0	22	0	0	9	0	0	0	0	0	0	0	39	0	16	33	0	0	35
GS|100.0|AB038068|SH216368.07FU;k:Fungi,p:Basidiomycota,c:Microbotryomycetes,o:Sporidiobolales,f:Sporidiobolaceae,g:Rhodotorula,s:Rhodotorula glutinis	Animal Endosymbiont-Animal Pathogen-Endophyte-Plant Pathogen-Undefined Saprotroph	OTU1243	0	0	0	0	0	0	0	0	0	0	8	0	0	28	0	0	0	0	0	0	0	0	0	0	0	0	0	0	0	0	0	0	0	0	1265	13	0	0	0	0	0	0	0	0	0	7	15
SS|0.1600|HQ243392|SH175541.07FU;k:Fungi,p:Glomeromycota,c:Glomeromycetes,o:Glomerales,f:Glomeraceae	Arbuscular Mycorrhizal	OTU752	0	0	0	0	0	0	0	0	0	0	97	0	0	0	0	0	0	0	0	0	0	0	0	155	0	0	0	0	0	0	0	0	0	0	436	0	0	0	0	0	0	0	0	0	0	7	18
GS|100.0|HQ631032|SH200639.07FU;k:Fungi,p:Basidiomycota,c:Tremellomycetes,o:Tremellales,f:Tremellaceae,g:Cryptococcus	Fungal Parasite-Undefined Saprotroph	OTU676	0	0	0	58	0	0	0	0	5	0	18	0	61	20	0	0	0	0	0	20	0	0	14	4	0	0	0	0	0	52	0	0	35	0	0	11	0	0	0	0	0	0	7	29	5	16	16
GS|98.6|KM246267|SH186598.07FU;k:Fungi,p:Ascomycota,c:Dothideomycetes,o:Pleosporales,f:Didymellaceae,g:Phoma	Animal Pathogen-Plant Pathogen-Undefined Saprotroph	OTU19538	0	0	0	0	0	0	0	0	0	0	0	0	0	0	0	0	0	0	0	0	0	0	0	0	0	0	0	0	0	3	0	0	0	0	0	0	0	0	0	0	15	24	0	0	0	7	17
GS|98.5|KM411454|SH196624.07FU;k:Fungi,p:Basidiomycota,c:Agaricomycetes,o:Gloeophyllales,f:Gloeophyllaceae,g:Neolentinus,s:Neolentinus lepideus	Wood Saprotroph	OTU888	0	0	0	0	0	0	0	0	0	0	0	0	0	0	0	0	0	0	0	0	0	0	0	0	0	0	0	0	0	0	0	0	0	0	0	0	0	0	0	0	0	0	0	0	0	0	0
SS|0.5000|KF849683|SH202640.07FU;k:Fungi,p:Glomeromycota	-	OTU728	0	0	0	0	0	0	0	0	0	0	657	0	1232	0	0	0	0	0	0	0	0	0	0	0	0	0	0	0	0	0	0	0	0	0	0	0	0	0	0	0	0	0	0	0	0	0	0
SS|0.0200|GQ240938|SH212014.07FU;k:Fungi,p:Ascomycota,c:Pezizomycetes,o:Pezizales,f:Pyronemataceae,g:Sphaerosporella	Dung Saprotroph-Ectomycorrhizal-Soil Saprotroph-Wood Saprotroph	OTU2093	41	76	37	142	6	0	179	0	0	0	0	0	13	0	0	0	0	0	0	0	0	0	5	21	0	0	0	0	0	9	15	0	17	0	0	0	7	0	0	0	35	70	867	88	36	0	0
GS|100.0|KM246180|SH219461.07FU;k:Fungi,p:Basidiomycota,c:Tremellomycetes,o:Tremellales,f:Bulleribasidiaceae,g:Hannaella,s:Hannaella oryzae	Fungal Parasite-Undefined Saprotroph	OTU970	0	0	4	6	0	0	68	0	57	19	0	0	397	44	6	6	0	0	17	103	9	0	0	0	47	0	0	0	0	200	7	18	294	0	0	0	0	0	0	0	0	26	548	138	40	70	4
GSL|100.0|DQ315441|SH181342.07FU;k:Fungi,p:Ascomycota,c:Sordariomycetes,o:Hypocreales,f:Hypocreaceae,g:Trichoderma	Undefined Saprotroph	OTU133	0	0	0	0	0	0	0	0	0	0	0	0	0	224	0	0	0	0	0	0	0	0	0	0	0	0	0	0	0	0	0	0	0	0	2511	0	0	0	0	0	0	0	0	0	0	0	0
GS|100.0|JQ936270|SH186948.07FU;k:Fungi,p:Ascomycota,c:Dothideomycetes,o:Pleosporales,f:Didymosphaeriaceae,g:Paraconiothyrium,s:Paraconiothyrium brasiliense	Undefined Saprotroph	OTU741	0	0	0	10	0	0	0	0	11	0	0	0	0	0	0	0	0	0	0	10	0	0	0	0	0	0	0	0	0	12	0	0	0	0	0	0	0	0	0	0	0	0	0	10	0	0	0
SS|0.0200|UDB004945|SH213921.07FU;k:Fungi,p:Ascomycota,c:Pezizomycetes,o:Pezizales,f:Tuberaceae,g:Tuber	Ectomycorrhizal	OTU1157	0	0	0	0	0	0	0	0	0	0	0	0	0	0	0	0	0	0	0	0	0	0	0	0	0	0	0	0	0	0	0	0	0	0	0	0	0	0	0	0	0	0	0	0	0	0	0
GS|100.0|KJ920100|SH210835.07FU;k:Fungi,p:Ascomycota,c:Leotiomycetes,o:Erysiphales,f:Erysiphaceae,g:Golovinomyces,s:Golovinomyces ambrosiae	Plant Pathogen	OTU1333	0	0	0	0	0	0	0	0	0	0	0	2240	0	0	0	0	0	0	0	0	0	0	0	0	0	0	0	0	0	0	0	0	0	0	0	0	0	0	0	0	0	0	0	0	0	0	0
GS|100.0|AJ427404|SH174255.07FU;k:Fungi,p:Basidiomycota,c:Agaricomycetes,o:Cantharellales,f:Ceratobasidiaceae,g:Ceratobasidium,s:Ceratobasidium ramicola	Endomycorrhizal-Plant Pathogen-Undefined Saprotroph	OTU1087	0	1850	0	214	0	0	0	0	0	0	0	0	0	0	0	0	0	0	0	0	0	0	0	0	0	0	0	0	0	0	0	0	16	0	0	0	0	0	0	0	0	0	0	471	0	0	0
SS|0.3600|KM208488|SH521444.07FU;k:Fungi,p:Glomeromycota	-	OTU491	0	0	0	0	0	0	0	0	0	0	473	0	859	0	0	0	0	0	0	0	0	0	0	0	0	0	0	0	0	0	0	0	0	0	0	0	0	0	0	0	0	0	0	0	0	0	0
GS|99.2|AY970053|SH004057.07FU;k:Fungi,p:Basidiomycota,c:Agaricomycetes,o:Russulales,f:Russulaceae,g:Russula	Ectomycorrhizal	OTU1111	0	0	0	0	0	0	0	0	0	0	0	0	0	0	0	0	0	0	0	0	0	0	0	0	0	0	0	0	0	0	0	0	0	0	0	0	0	0	0	0	0	0	0	0	0	0	0
GS|100.0|FJ612644|SH186594.07FU;k:Fungi,p:Ascomycota,c:Dothideomycetes,o:Pleosporales	-	OTU1006	57	0	16	41	0	0	0	0	0	0	0	0	23	34	0	0	0	0	0	0	0	0	0	0	0	0	0	0	0	51	0	46	18	112	1238	34	0	0	0	0	23	14	0	51	0	32	19
GS|97.6|GU910865|SH177545.07FU;k:Fungi,p:Ascomycota,c:Sordariomycetes,o:Sordariales	-	OTU21800	0	0	0	0	0	0	0	0	0	0	0	0	0	0	0	0	0	0	0	0	0	0	0	0	0	0	0	0	0	0	0	0	0	0	0	0	0	0	0	0	0	0	0	0	0	0	0
GS|100.0|KM208285|SH181921.07FU;k:Fungi,p:Glomeromycota,c:Glomeromycetes,o:Glomerales,f:Glomeraceae,g:Rhizophagus	Arbuscular Mycorrhizal	OTU1245	0	0	0	0	0	0	0	0	0	0	0	0	0	0	0	0	0	0	0	0	0	0	0	224	0	0	0	0	0	0	0	0	0	0	0	0	0	0	0	0	0	0	0	0	0	0	0
GS|100.0|HF558652|SH181879.07FU;k:Fungi,p:Basidiomycota,c:Tremellomycetes,o:Tremellales,f:Trimorphomycetaceae,g:Saitozyma,s:Saitozyma podzolica	Fungal Parasite-Undefined Saprotroph	OTU16	0	0	0	0	0	0	0	0	0	0	0	0	0	0	0	0	0	0	0	0	0	0	0	0	0	0	0	0	0	0	0	0	0	0	0	0	0	0	0	0	0	0	0	0	0	0	0
GS|99.5|KX816142|SH193471.07FU;k:Fungi	-	OTU1225	0	0	0	0	0	0	0	0	0	0	0	0	0	0	0	166	0	0	589	0	0	0	0	0	0	0	27	0	0	0	0	0	0	0	0	0	61	892	0	0	0	0	0	0	0	0	0
SS|0.6000|KJ701457|SH175647.07FU;k:Fungi,p:Glomeromycota	-	OTU538	0	0	0	0	0	0	0	0	0	0	588	0	1189	0	0	0	0	0	0	0	0	0	0	0	0	0	0	0	0	0	0	0	0	0	0	0	0	0	0	0	0	0	0	0	0	0	0
US|0.9603|AM942467|SH459310.07FU;k:Fungi,p:Glomeromycota,c:Glomeromycetes,o:Glomerales,f:Glomeraceae	Arbuscular Mycorrhizal	OTU1101	0	0	0	0	0	0	0	0	0	0	0	0	0	0	0	0	0	0	0	0	0	0	0	0	0	0	0	0	0	0	0	0	0	0	0	0	0	0	0	0	0	0	0	0	0	0	0
GS|100.0|EU409888|SH192065.07FU;k:Fungi,p:Basidiomycota,c:Tremellomycetes,o:Cystofilobasidiales,f:Mrakiaceae,g:Udeniomyces	-	OTU867	0	0	0	0	0	0	0	0	0	0	0	0	0	0	0	0	0	0	0	0	0	0	0	0	0	0	0	0	0	0	0	0	0	0	0	0	0	0	0	0	0	0	0	0	0	0	0
GS|100.0|FR719968|SH193771.07FU;k:Fungi,p:Basidiomycota,c:Microbotryomycetes,o:Leucosporidiales,f:Leucosporidiaceae,g:Leucosporidium,s:Leucosporidium intermedium	-	OTU902	0	0	0	0	0	0	0	0	0	0	0	0	0	0	0	0	0	0	0	0	0	0	0	0	0	0	0	0	0	0	0	0	0	0	0	0	0	0	0	0	0	0	0	0	0	0	0
US|0.9945|KF297117|SH025804.07FU;k:Fungi	-	OTU849	0	97	0	23	71	0	0	0	0	53	0	0	0	0	93	4	15	0	9	0	9	151	0	0	0	0	0	43	0	0	33	11	31	0	0	0	128	164	79	4	14	0	274	605	0	0	6
GS|100.0|MF532908|SH220112.07FU;k:Fungi,p:Basidiomycota,c:Agaricomycetes,o:Sebacinales,f:Sebacinaceae	-	OTU1258	0	0	0	0	0	0	0	0	0	0	0	0	0	0	0	0	0	0	0	0	0	0	0	0	0	0	0	0	0	0	0	0	0	0	0	0	0	0	0	0	0	0	0	0	0	0	0
GS|100.0|HG933807|SH186952.07FU;k:Fungi,p:Ascomycota,c:Dothideomycetes,o:Pleosporales,f:Pleosporaceae,g:Pithomyces	Endophyte-Lichen Parasite-Plant Pathogen-Undefined Saprotroph	OTU1306	0	0	0	0	0	0	0	0	0	0	53	0	44	42	0	0	0	0	0	0	0	0	0	72	0	0	0	0	0	0	0	0	0	123	697	16	0	0	0	0	0	0	0	0	0	0	18
US|0.6056|KC222809|SH472673.07FU;k:Fungi	-	OTU1340	0	0	0	0	0	0	0	0	0	9	0	0	0	0	444	685	83	0	541	0	0	0	0	0	66	308	0	62	0	0	0	0	0	0	0	0	0	0	0	0	0	0	0	0	0	0	0
GSL|100.0|FJ150891|SH195774.07FU;k:Fungi,p:Ascomycota,c:Dothideomycetes,o:Dothideales,f:Aureobasidiaceae,g:Aureobasidium	Animal Pathogen-Endophyte-Epiphyte-Plant Pathogen-Undefined Saprotroph	OTU820	19	0	0	7	0	0	0	0	0	0	0	0	180	8	0	0	0	0	63	32	0	0	0	16	0	0	0	0	0	0	0	0	0	0	1015	26	0	0	0	0	10	0	0	0	0	0	0
GS|100.0|AY625058|SH210203.07FU;k:Fungi,p:Ascomycota,c:Sordariomycetes,o:Hypocreales,g:Sarocladium,s:Sarocladium strictum	Undefined Saprotroph	OTU723	0	0	0	0	0	0	0	0	0	0	6	0	0	0	0	0	0	0	0	0	0	0	0	0	0	0	0	0	0	0	0	0	0	0	0	0	0	0	0	0	0	0	0	0	0	0	0
GS|99.0|KT359960|SH521512.07FU;k:Fungi,p:Ascomycota,c:Dothideomycetes,o:Pleosporales	-	OTU1124	0	12	0	0	0	0	0	0	0	0	21	0	260	337	0	0	0	0	0	8	0	7	0	52	0	0	0	0	0	38	0	0	13	0	0	17	0	0	0	0	9	0	13	18	0	22	71
GS|99.6|MF965356|SH193471.07FU;k:Fungi,p:Ascomycota,c:Dothideomycetes,o:Pleosporales,f:Leptosphaeriaceae,g:Leptosphaeria	Plant Pathogen-Wood Saprotroph	OTU478	0	0	0	0	0	0	0	0	0	0	0	0	0	133	0	0	0	0	0	0	0	0	0	0	0	0	0	0	0	0	0	0	0	0	0	0	0	0	0	0	63	0	0	24	0	0	0
GS|100.0|KT886582|SH185089.07FU;k:Fungi	-	OTU4958	0	0	0	0	0	0	0	0	0	0	0	0	3	0	0	0	0	0	0	0	0	0	0	0	0	0	0	0	0	0	0	0	0	0	0	0	0	0	0	0	0	0	0	0	0	0	0
GS|100.0|KP131893|SH205065.07FU;k:Fungi,p:Basidiomycota,c:Tremellomycetes,o:Tremellales,f:Tremellaceae,g:Cryptococcus,s:Cryptococcus aureus	Fungal Parasite-Undefined Saprotroph	OTU7998	0	0	0	0	0	0	0	0	0	0	11	0	35	0	0	0	0	0	0	0	0	0	0	0	0	0	0	0	0	12	0	0	15	196	0	0	0	0	0	0	0	0	0	0	0	21	0
GS|98.0|EU718122|SH182463.07FU;k:Fungi,p:Basidiomycota,c:Agaricomycetes,o:Boletales,f:Sclerodermataceae,g:Scleroderma,s:Scleroderma cepa	Ectomycorrhizal	OTU6026	0	0	0	0	0	0	0	0	0	0	0	0	0	0	0	0	0	0	0	0	0	0	0	0	0	0	0	0	0	0	0	0	0	6	0	0	0	0	0	0	0	0	0	0	0	0	0
GS|98.6|GQ379737|SH185378.07FU;k:Fungi,p:Ascomycota,c:Pezizomycetes,o:Pezizales,f:Tuberaceae,g:Tuber	Ectomycorrhizal	OTU1672	0	0	0	0	0	0	0	0	0	0	0	0	0	0	0	0	0	0	0	0	0	0	0	0	0	0	0	0	0	0	0	0	0	0	0	0	0	0	0	0	0	0	0	0	0	0	0
GS|100.0|KF993414|SH182916.07FU;k:Fungi,p:Ascomycota,c:Dothideomycetes,o:Pleosporales,f:Phaeosphaeriaceae,g:Phaeosphaeria	Fungal Parasite-Plant Pathogen-Plant Saprotroph	OTU995	0	0	0	31	0	0	0	0	12	0	26	0	522	125	0	0	0	0	0	15	0	0	0	7	9	0	0	0	0	22	0	15	15	0	724	9	0	0	0	0	5	0	0	7	0	5	0
SS|0.8900|EU819441|SH186876.07FU;k:Fungi,p:Basidiomycota,c:Agaricomycetes,o:Boletales,f:Sclerodermataceae,g:Scleroderma,s:Scleroderma michiganense	Ectomycorrhizal	OTU2327	0	0	0	0	0	0	0	0	0	0	0	0	0	0	0	0	0	0	0	0	0	0	0	0	0	0	0	0	0	0	0	0	0	0	0	0	0	0	0	0	0	0	0	0	0	0	0
GS|100.0|LC205019|SH220112.07FU;k:Fungi,p:Basidiomycota	-	OTU1029	0	0	0	0	0	0	0	0	0	0	43	0	8	0	0	0	0	0	0	0	0	0	0	0	0	0	0	0	0	0	0	0	0	0	0	0	0	0	0	0	0	0	0	0	0	0	0
GS|100.0|HM136684|SH196643.07FU;k:Fungi,p:Basidiomycota,c:Tremellomycetes,o:Trichosporonales,f:Trichosporonaceae,g:Cutaneotrichosporon,s:Cutaneotrichosporon moniliiforme	Animal Pathogen	OTU33	0	0	0	0	0	0	0	0	0	0	0	0	0	0	0	0	0	0	0	0	0	0	0	0	0	0	0	0	0	0	0	0	0	0	1937	0	0	0	0	0	0	0	0	0	0	0	0
US|0.7601|None;k:Fungi,p:Kickxellomycota	-	OTU1234	0	0	0	0	0	0	0	0	0	0	0	0	0	0	0	0	0	0	0	0	0	0	0	0	0	0	0	0	0	0	0	0	0	0	0	0	0	0	0	0	0	0	0	0	0	0	0
GSL|100.0|KM386433|SH187563.07FU;k:Fungi,p:Ascomycota,c:Dothideomycetes,o:Pleosporales,f:Pleosporaceae,g:Curvularia,s:Curvularia soli	Plant Pathogen	OTU460	24	0	0	47	0	52	224	0	590	55	0	0	0	0	0	0	0	0	0	0	0	0	0	0	316	0	0	83	0	0	0	0	0	0	0	0	0	0	0	0	0	0	0	0	0	0	0
GS|100.0|AY301025|SH181636.07FU;k:Fungi,p:Basidiomycota,c:Tremellomycetes,o:Tremellales,f:Tremellaceae,g:Cryptococcus	Fungal Parasite-Undefined Saprotroph	OTU1360	0	0	0	0	0	0	197	0	143	47	4	0	199	0	10	0	0	0	29	0	0	0	0	0	38	0	47	0	0	0	0	0	25	0	0	0	30	42	6	4	0	0	5	0	0	27	5
GS|100.0|KM067409|SH020869.07FU;k:Fungi,p:Basidiomycota,c:Tremellomycetes,o:Tremellales	-	OTU1319	0	0	0	0	0	0	0	0	14	0	0	0	0	0	0	0	0	0	0	0	0	0	11	0	0	0	0	0	0	5	0	0	6	0	0	0	0	0	0	0	0	0	0	0	0	0	0
US|0.6637|KF221540|SH221826.07FU;k:Fungi	-	OTU1596	0	0	0	0	0	0	0	0	0	0	0	0	0	0	0	0	0	0	0	0	0	0	0	0	0	0	0	0	0	0	0	0	0	29	0	0	0	0	0	0	0	0	0	0	0	0	0
US|0.8831|JX974785|SH216193.07FU;k:Fungi,p:Mortierellomycota,c:Mortierellomycetes,o:Mortierellales,f:Mortierellaceae,g:Mortierella	Endophyte-Litter Saprotroph-Soil Saprotroph-Undefined Saprotroph	OTU1177	0	0	0	0	0	0	0	0	23	0	0	0	0	0	1131	0	11	0	128	0	20	0	47	0	0	0	0	0	0	176	0	0	0	0	0	87	0	0	14	0	0	0	0	58	27	0	64
GS|99.2|KF176576|SH174255.07FU;k:Fungi,p:Basidiomycota,c:Agaricomycetes,o:Cantharellales,f:Ceratobasidiaceae,g:Ceratobasidium	Endomycorrhizal-Plant Pathogen-Undefined Saprotroph	OTU18555	0	1737	0	0	0	0	0	0	0	0	0	0	0	0	0	0	0	0	0	0	0	0	0	0	0	0	0	0	0	0	24	0	11	0	0	0	0	0	0	0	0	0	0	0	0	0	0
GS|99.7|GU187865|SH010589.07FU;k:Fungi,p:Glomeromycota,c:Glomeromycetes,o:Glomerales	Arbuscular Mycorrhizal	OTU2348	0	0	0	13	0	0	0	0	0	0	26	0	130	0	0	0	0	0	0	0	0	0	0	23	0	0	0	0	0	0	0	0	0	50	0	0	0	0	0	0	0	0	0	0	0	5	0
US|0.9914|AB733435|SH197543.07FU;k:Fungi,p:Ascomycota,c:Dothideomycetes	-	OTU1805	0	0	0	0	0	0	0	0	0	0	0	0	0	0	0	0	0	0	0	0	0	4	0	0	0	0	0	0	0	0	0	0	0	0	0	0	0	0	0	0	0	0	0	0	0	0	0
SS|0.7800|LN908896|SH177348.07FU;k:Fungi	-	OTU1444	0	0	0	0	0	0	0	0	0	0	0	0	0	0	0	0	0	0	0	0	0	0	0	0	0	0	0	0	0	0	0	0	0	0	0	0	0	0	0	0	0	0	0	0	0	0	0
GS|98.9|JX976003|SH180138.07FU;k:Fungi,p:Mortierellomycota,c:Mortierellomycetes,o:Mortierellales,f:Mortierellaceae,g:Mortierella,s:Mortierella fatshederae	Endophyte-Litter Saprotroph-Soil Saprotroph-Undefined Saprotroph	OTU874	0	0	0	109	0	0	0	0	0	0	0	0	0	0	0	0	0	0	0	12	0	12	0	0	0	0	0	0	0	17	0	25	0	0	0	0	0	0	0	0	59	0	0	0	0	0	0
GSL|100.0|JX143752|SH206769.07FU;k:Fungi,p:Ascomycota,c:Dothideomycetes,o:Capnodiales,f:Mycosphaerellaceae,g:Sphaerulina	Plant Pathogen-Undefined Saprotroph	OTU1231	0	0	0	25	23	22	5	0	0	0	26	0	105	88	0	0	0	0	0	3	14	0	0	4	3	0	0	0	0	3	0	3	0	0	0	3	0	0	0	0	8	0	4	3	0	12	8
US|0.0772|KM208417|SH181920.07FU;k:Fungi,p:Glomeromycota,c:Glomeromycetes,o:Glomerales,f:Glomeraceae,g:Rhizophagus	Arbuscular Mycorrhizal	OTU1251	12	0	0	109	20	0	0	0	0	0	782	0	41	0	0	0	0	0	0	0	46	0	25	155	0	0	0	0	0	0	0	89	0	0	0	5	0	0	0	0	83	0	30	120	13	0	0
GSL|100.0|AY089730|SH196427.07FU;k:Fungi,p:Basidiomycota,c:Agaricomycetes,o:Russulales,f:Stereaceae,g:Stereum	Wood Saprotroph-Undefined Saprotroph	OTU963	0	0	0	0	0	0	0	0	0	0	0	0	8	8	0	0	0	0	0	0	0	0	0	0	0	0	0	0	0	0	0	0	0	0	0	0	0	0	0	0	0	0	0	0	0	0	0
GS|100.0|EU041772|SH218826.07FU;k:Fungi,p:Ascomycota,c:Sordariomycetes,o:Myrmecridiales,f:Myrmecridiaceae,g:Myrmecridium,s:Myrmecridium schulzeri	Undefined Saprotroph	OTU2168	0	0	0	29	0	0	919	0	6	0	0	0	45	13	7	0	0	0	0	8	0	0	0	0	0	0	0	0	0	0	0	0	0	51	0	0	0	0	0	0	0	0	0	13	0	0	0
GS|99.0|KT203297|SH220112.07FU;k:Fungi,p:Basidiomycota,c:Agaricomycetes,o:Hymenochaetales,f:Schizoporaceae,g:Oxyporus,s:Oxyporus ginkgonis	Wood Saprotroph	OTU1912	0	0	0	0	0	0	304	0	1140	0	0	0	0	0	0	0	0	0	0	0	0	0	0	0	0	0	0	0	0	0	0	0	0	0	0	0	0	0	0	0	0	0	0	0	0	0	0
SS|0.2800|HG938301|SH000327.07FU;k:Fungi,p:Glomeromycota,c:Glomeromycetes,o:Glomerales,f:Glomeraceae	Arbuscular Mycorrhizal	OTU2179	0	8	0	0	0	0	0	0	0	0	0	0	0	0	0	0	0	0	0	0	0	0	0	209	0	0	0	0	0	0	0	0	0	0	673	0	0	0	0	0	0	0	0	0	0	0	0
GSL|100.0|JQ936202|SH187574.07FU;k:Fungi,p:Ascomycota,c:Dothideomycetes,o:Pleosporales,f:Pleosporaceae,g:Curvularia	Endophyte-Lichen Parasite-Plant Pathogen-Undefined Saprotroph	OTU1469	0	0	0	0	16	0	0	0	1184	54	0	0	0	0	34	8	0	0	8	0	0	0	0	0	0	0	0	10	0	0	0	0	0	0	0	0	0	0	0	0	0	0	0	0	0	0	0
US|0.9918|KJ471528|SH013078.07FU;k:Fungi,p:Ascomycota,c:Eurotiomycetes,o:Chaetothyriales	-	OTU12433	0	0	0	0	0	0	0	0	0	0	0	58	0	0	0	0	0	0	0	0	0	0	0	0	0	0	0	0	0	0	0	0	0	0	0	0	0	0	0	0	0	0	0	0	0	0	0
US|0.9930|FM865542|SH181920.07FU;k:Fungi,p:Glomeromycota	-	OTU1784	0	0	0	0	18	0	0	0	0	0	700	0	86	0	0	0	0	0	0	0	0	0	0	299	0	0	0	0	0	0	0	0	0	0	0	0	0	0	0	0	0	0	7	75	37	0	0
SS|0.5900|KM208488|SH521444.07FU;k:Fungi,p:Glomeromycota	-	OTU16633	0	0	0	0	0	0	0	0	0	0	293	0	455	0	0	0	0	0	0	0	0	0	0	0	0	0	0	0	0	0	0	0	0	0	0	0	0	0	0	0	0	0	0	0	0	0	0
GS|99.6|FJ210743|SH176723.07FU;k:Fungi,p:Ascomycota,c:Pezizomycetes,o:Pezizales,f:Pezizaceae,g:Pachyphloeus	Dung Saprotroph-Ectomycorrhizal-Litter Saprotroph-Undefined Saprotroph	OTU2312	0	0	0	0	0	0	0	0	0	0	0	0	0	0	0	0	0	0	0	0	0	0	0	0	0	0	0	0	0	0	0	0	0	0	0	0	0	0	0	0	0	0	0	0	0	0	0
GS|100.0|LC204182|SH220112.07FU;k:Fungi,p:Basidiomycota,c:Agaricomycetes,o:Auriculariales	-	OTU81	0	0	0	0	0	0	0	0	0	0	0	404	0	0	0	0	0	0	0	0	0	0	0	0	0	0	0	0	0	0	0	0	0	0	0	0	0	0	0	0	0	0	0	0	0	0	0
GS|99.1|KJ690090|SH185943.07FU;k:Fungi,p:Ascomycota,c:Sordariomycetes,o:Hypocreales,f:Nectriaceae,g:Fusarium,s:Fusarium delphinoides	Animal Pathogen-Endophyte-Lichen Parasite-Plant Pathogen-Soil Saprotroph-Wood Saprotroph	OTU17677	0	0	0	38	0	31	602	0	89	0	0	0	0	0	9	0	6	0	0	0	0	0	0	0	24	0	15	0	0	8	0	0	0	0	0	0	0	10	6	6	0	0	9	0	0	0	0
GS|100.0|GU327510|SH214135.07FU;k:Fungi,p:Basidiomycota,c:Malasseziomycetes,o:Malasseziales	-	OTU1681	0	0	0	0	0	0	5	0	0	0	0	0	0	0	0	0	0	0	5	0	0	0	0	0	0	0	0	0	0	0	0	0	0	0	0	0	0	0	0	0	0	0	0	0	0	0	26
SS|0.2600|EF989100|SH176098.07FU;k:Fungi,p:Glomeromycota,c:Glomeromycetes,o:Glomerales,f:Glomeraceae	Arbuscular Mycorrhizal	OTU2480	0	0	0	0	0	0	0	0	0	0	0	0	0	0	0	0	0	0	0	0	0	0	6	339	0	0	0	0	0	0	0	0	0	0	373	6	0	0	0	0	0	0	0	0	0	0	0
GS|98.4|GQ513524|SH202968.07FU;k:Fungi,p:Ascomycota,c:Dothideomycetes,o:Pleosporales,f:Didymosphaeriaceae,g:Paraphaeosphaeria	Endophyte-Lichen Parasite-Plant Pathogen-Undefined Saprotroph	OTU1418	0	0	0	0	0	0	0	0	0	0	0	0	0	0	0	0	0	0	0	0	0	0	0	0	0	0	0	0	0	0	0	0	0	0	0	0	0	0	0	0	0	0	0	0	0	0	0
GS|99.0|FN397266|SH177547.07FU;k:Fungi,p:Ascomycota,c:Sordariomycetes,o:Sordariales	-	OTU1393	0	0	0	0	0	0	0	0	0	0	0	0	0	0	0	0	23	45	132	0	0	0	0	0	0	687	6	16	0	0	6	38	0	0	0	0	0	0	0	0	11	0	226	33	0	0	6
US|0.9918|KF800677|SH203798.07FU;k:Fungi	-	OTU1516	0	0	0	0	0	0	0	0	0	0	0	0	0	0	0	0	0	0	0	0	0	0	0	0	0	0	0	0	0	0	0	0	0	0	0	0	0	0	0	0	0	0	0	0	0	0	0
SS|0.0900|KF849654|SH010590.07FU;k:Fungi,p:Glomeromycota,c:Glomeromycetes,o:Glomerales	Arbuscular Mycorrhizal	OTU2398	0	0	0	0	0	0	0	0	0	0	0	0	0	0	0	0	0	0	0	0	0	0	0	0	0	0	0	0	0	0	0	0	0	0	1230	0	0	0	0	0	0	0	0	0	0	0	0
GS|98.4|EU680544|SH207489.07FU;k:Fungi,p:Ascomycota,c:Dothideomycetes,o:Pleosporales,f:Didymosphaeriaceae,g:Spegazzinia	Endophyte-Lichen Parasite-Plant Pathogen-Undefined Saprotroph	OTU2456	0	0	0	0	0	0	0	0	0	0	0	0	48	12	0	0	0	0	0	0	0	0	0	35	0	0	0	0	0	0	0	0	0	0	0	5	0	0	0	0	0	0	0	0	0	35	122
GS|100.0|HM161943|SH218825.07FU;k:Fungi,p:Ascomycota	-	OTU2021	0	0	0	95	17	0	44	0	46	0	38	0	47	102	0	20	0	0	72	4	0	0	0	0	0	556	0	81	0	0	0	0	0	0	0	0	0	0	0	0	0	0	4	5	0	0	0
GS|99.1|JF340263|SH186594.07FU;k:Fungi,p:Ascomycota,c:Dothideomycetes,o:Pleosporales,f:Didymellaceae,g:Phoma,s:Phoma herbarum	Endophyte-Dung Saprotroph-Lichen Parasite-Litter Saprotroph-Plant Pathogen-Soil Saprotroph-Wood Saprotroph	OTU12569	0	9	2	46	0	9	0	0	77	0	0	0	111	122	0	0	0	0	0	0	0	0	0	0	0	0	0	0	0	42	0	10	18	0	0	0	0	0	0	0	11	57	18	78	5	13	29
GS|99.3|KF800168|SH187570.07FU;k:Fungi,p:Ascomycota,c:Dothideomycetes,o:Pleosporales,f:Pleosporaceae,g:Curvularia	Endophyte-Lichen Parasite-Plant Pathogen-Undefined Saprotroph	OTU24362	0	0	0	0	0	3	0	0	0	0	78	0	75	179	0	0	0	0	0	0	0	2	0	46	0	0	0	0	0	0	0	0	0	4	332	15	0	0	0	0	0	0	0	0	0	6	81
GS|99.5|FJ861405|SH180109.07FU;k:Fungi,p:Mortierellomycota,c:Mortierellomycetes,o:Mortierellales,f:Mortierellaceae,g:Mortierella	Endophyte-Litter Saprotroph-Soil Saprotroph-Undefined Saprotroph	OTU10073	0	0	0	0	0	0	0	0	0	0	12	0	0	0	0	0	0	0	0	0	0	0	0	0	0	0	0	0	0	0	0	0	0	0	0	0	0	0	0	0	0	0	0	0	0	0	0
SS|0.4200|KF617777|SH187703.07FU;k:Fungi,p:Basidiomycota,c:Agaricomycetes,o:Cantharellales	-	OTU1901	0	0	0	0	0	0	0	0	0	0	0	0	0	0	0	0	6	61	0	0	0	0	7	0	14	0	0	0	358	0	0	0	0	0	0	0	0	0	0	0	0	0	0	0	79	0	0
GS|100.0|JQ693160|SH180142.07FU;k:Fungi,p:Mortierellomycota,c:Mortierellomycetes,o:Mortierellales,f:Mortierellaceae,g:Mortierella	Endophyte-Litter Saprotroph-Soil Saprotroph-Undefined Saprotroph	OTU2041	0	0	0	0	0	0	0	0	0	0	0	0	0	0	0	0	0	90	713	0	0	0	0	0	0	21	0	0	0	0	0	0	0	0	0	0	0	0	0	0	0	0	0	0	24	0	0
GS|100.0|KM247653|SH216186.07FU;k:Fungi,p:Ascomycota,c:Pezizomycetes,o:Pezizales,f:Tuberaceae,g:Tuber	Ectomycorrhizal	OTU1646	0	0	0	0	0	0	0	0	0	0	0	0	0	0	0	0	0	0	0	0	0	0	0	0	0	0	0	0	0	0	0	0	0	0	0	0	0	0	0	0	0	0	0	0	0	0	0
GS|99.2|FJ386905|SH187225.07FU;k:Fungi,p:Ascomycota,c:Sordariomycetes,o:Coniochaetales,f:Coniochaetaceae	-	OTU12698	0	0	0	0	0	0	0	0	47	0	0	0	0	0	0	4	0	0	672	0	0	0	0	0	0	0	0	0	0	0	0	0	0	0	0	0	0	0	0	0	0	0	0	0	0	0	0
GS|99.3|JQ408763|SH195877.07FU;k:Fungi,p:Basidiomycota,c:Agaricomycetes,o:Agaricales,f:Inocybaceae,g:Inocybe	Ectomycorrhizal	OTU3882	0	0	0	0	0	0	0	0	0	0	0	0	0	0	0	0	0	0	0	0	0	0	0	0	0	0	0	0	0	0	0	0	0	0	0	0	0	0	0	0	0	0	0	0	0	0	0
GS|100.0|JF506092|SH187608.07FU;k:Fungi,p:Ascomycota,c:Dothideomycetes,o:Pleosporales,f:Pleosporaceae,g:Bipolaris	Endophyte-Lichen Parasite-Plant Pathogen-Undefined Saprotroph	OTU2265	50	0	0	67	0	0	0	0	0	0	0	0	0	0	0	0	0	0	0	11	0	11	0	0	0	0	0	0	0	708	0	68	143	0	0	0	0	0	0	0	0	16	0	7	0	0	0
GS|98.9|JN195151|SH175525.07FU;k:Fungi,p:Glomeromycota,c:Glomeromycetes,o:Glomerales,f:Glomeraceae	Arbuscular Mycorrhizal	OTU13985	0	0	0	0	0	0	0	0	0	0	0	0	8	0	0	0	0	0	0	0	0	0	0	0	0	0	0	0	0	0	0	0	0	0	0	0	0	0	0	0	0	0	0	0	0	0	0
GS|100.0|DQ655721|SH219681.07FU;k:Fungi,p:Ascomycota,c:Sordariomycetes,o:Hypocreales,f:Nectriaceae,g:Gibberella,s:Gibberella baccata	Plant Pathogen	OTU1700	0	0	0	0	0	35	0	0	0	0	0	0	0	0	0	0	0	0	0	0	0	0	0	0	0	0	0	0	0	0	0	0	0	0	930	0	0	0	0	0	0	0	0	0	0	0	0
GS|97.8|DQ294946|SH017452.07FU;k:Fungi,p:Basidiomycota,c:Agaricomycetes,o:Polyporales,f:Fomitopsidaceae,g:Sparassis	Plant Pathogen-Wood Saprotroph	OTU1223	0	0	0	0	0	0	0	0	0	0	0	0	0	0	0	0	0	0	0	0	0	0	0	34	0	224	0	0	0	0	0	0	0	0	0	0	0	0	0	0	0	0	0	0	0	0	37
GSL|100.0|KX100874|SH187568.07FU;k:Fungi,p:Ascomycota,c:Dothideomycetes,o:Pleosporales,f:Pleosporaceae,g:Curvularia,s:Curvularia lunata	Plant Pathogen	OTU1419	0	0	0	0	0	0	0	0	6	0	0	0	29	0	17	0	0	0	0	0	0	0	0	0	7	0	0	0	0	0	0	0	0	0	0	21	0	0	0	0	0	0	0	0	0	7	0
US|0.7601|HM007087|SH023159.07FU;k:Fungi,p:Basidiomycota	-	OTU3189	0	0	0	0	0	0	0	0	0	0	0	0	0	0	0	0	0	0	0	0	0	0	0	0	0	0	0	0	0	0	0	0	0	0	0	0	0	0	0	0	0	0	0	0	0	0	0
US|0.9998|JX385496|SH186595.07FU;k:Fungi	-	OTU1693	0	0	0	28	0	0	13	0	6	4	0	0	0	667	0	0	0	0	0	0	0	0	0	0	0	0	7	0	0	0	0	0	0	0	0	0	0	0	0	139	0	0	0	62	0	0	0
US|0.7322|None;k:Fungi,p:Ascomycota	-	OTU2837	23	17	0	190	137	0	0	0	0	0	0	0	6	28	0	0	0	0	0	262	25	46	67	0	0	0	0	0	0	59	0	16	0	23	0	4	0	0	0	0	41	7	0	2	3	0	5
GS|98.9|EU202687|SH215994.07FU;k:Fungi,p:Basidiomycota,c:Agaricomycetes,o:Agaricales,f:Hymenogastraceae,g:Hebeloma	-	OTU7279	0	0	0	0	0	0	0	0	0	0	0	0	0	0	0	0	0	0	0	0	0	0	0	0	0	0	0	0	0	0	0	0	0	0	0	0	0	0	0	0	0	0	0	0	0	0	0
US|0.8875|JX381514|SH492325.07FU;k:Fungi,p:Mortierellomycota,c:Mortierellomycetes,o:Mortierellales,f:Mortierellaceae,g:Mortierella	Endophyte-Litter Saprotroph-Soil Saprotroph-Undefined Saprotroph	OTU1417	0	0	0	0	0	0	0	0	964	0	0	0	0	0	0	0	0	0	0	0	0	0	0	0	0	0	0	0	0	0	0	0	0	0	0	0	0	0	0	0	0	0	0	0	0	0	0
SS|0.0100|HM162261|SH218826.07FU;k:Fungi,p:Ascomycota,c:Sordariomycetes,o:Myrmecridiales,f:Myrmecridiaceae,g:Myrmecridium	-	OTU16474	0	0	0	0	0	8	652	0	0	0	0	0	0	0	0	0	0	0	8	0	0	0	0	0	26	0	0	0	0	0	0	0	0	0	0	0	0	0	0	0	0	0	0	0	0	0	0
US|0.9734|KF849587|SH204385.07FU;k:Fungi,p:Glomeromycota,c:Glomeromycetes,o:Glomerales,f:Glomeraceae	Arbuscular Mycorrhizal	OTU1472	0	0	0	45	6	0	0	0	0	0	567	0	20	0	0	0	0	0	0	0	17	0	5	153	0	0	0	0	0	0	0	45	0	0	0	0	0	0	0	0	12	0	7	39	0	0	0
GS|98.4|KF255414|SH182030.07FU;k:Fungi,p:Ascomycota,c:Leotiomycetes,o:Helotiales,f:Chaetomellaceae,g:Pilidium,s:Pilidium concavum	Plant Pathogen	OTU2071	0	0	0	0	0	0	0	0	0	0	0	0	0	0	0	0	0	0	0	0	0	0	0	0	0	0	0	0	0	0	0	0	0	0	0	0	0	0	0	0	0	0	0	0	0	124	30
GS|100.0|KC791124|SH177790.07FU;k:Fungi,p:Basidiomycota,c:Agaricomycetes,o:Thelephorales,f:Thelephoraceae	-	OTU1952	0	0	0	0	0	0	0	0	0	0	0	0	0	0	0	0	0	0	0	0	0	0	0	0	0	0	0	0	0	0	0	0	0	0	0	0	0	0	0	0	0	0	0	0	0	0	0
GS|100.0|FN428944|SH205057.07FU;k:Fungi,p:Basidiomycota,c:Tremellomycetes,o:Tremellales,f:Rhynchogastremataceae,g:Papiliotrema,s:Papiliotrema nemorosus	Fungal Parasite-Undefined Saprotroph	OTU1426	0	0	0	0	0	0	0	0	0	0	0	0	37	0	0	0	0	0	0	0	0	0	0	0	0	0	0	0	0	0	0	0	0	0	0	0	0	0	0	0	0	0	11	0	0	0	0
US|0.9941|KC222855|SH205522.07FU;k:Fungi,p:Rozellomycota	-	OTU1090	0	0	0	0	0	0	0	0	0	0	0	0	0	0	0	0	0	0	0	5	0	275	0	0	0	0	0	0	0	0	0	0	0	0	0	0	0	4	0	0	0	0	0	0	0	0	0
GSL|100.0|HQ238975|SH190975.07FU;k:Fungi,p:Ascomycota,c:Sordariomycetes,o:Glomerellales,f:Plectosphaerellaceae,g:Plectosphaerella	Animal Pathogen-Endophyte-Fungal Parasite-Plant Pathogen=Wood Saprotroph	OTU71	0	0	0	0	0	0	0	0	0	0	0	0	0	0	0	0	0	0	0	0	0	0	0	0	0	0	0	0	0	0	0	0	0	0	0	0	0	0	0	0	0	0	0	0	0	0	0
GS|100.0|GQ205053|SH175622.07FU;k:Fungi,p:Glomeromycota,c:Glomeromycetes,o:Glomerales,f:Glomeraceae,g:Rhizophagus,s:Rhizophagus irregularis	Arbuscular Mycorrhizal	OTU1697	0	0	0	0	0	0	0	0	0	0	13	0	0	0	0	0	0	0	0	0	0	0	5	61	0	0	0	0	0	0	0	0	0	0	0	0	0	0	0	0	0	0	0	0	0	0	3
SS|0.3200|AY935514|SH186878.07FU;k:Fungi,p:Basidiomycota,c:Agaricomycetes,o:Boletales,f:Sclerodermataceae,g:Scleroderma	Ectomycorrhizal-Wood Saprotroph	OTU5223	0	0	0	0	0	0	0	0	0	0	0	2	0	0	0	0	0	0	0	0	0	0	0	0	0	0	0	22	0	0	0	0	0	0	0	0	0	0	0	0	0	0	0	0	0	0	0
SS|0.4200|FJ755216|SH220649.07FU;k:Fungi,p:Basidiomycota,c:Agaricomycetes,o:Agaricales,f:Psathyrellaceae,g:Parasola	Dung Saprotroph-Plant Saprotroph-Wood Saprotroph	OTU3805	0	0	0	0	0	0	0	0	0	0	0	0	0	0	891	11	0	0	0	0	0	0	0	0	0	0	0	0	0	0	0	0	0	0	0	0	0	0	0	0	0	0	0	0	0	0	0
GSL|100.0|KC109619|SH205046.07FU;k:Fungi,p:Basidiomycota,c:Tremellomycetes,o:Tremellales,f:Rhynchogastremataceae,g:Papiliotrema	Fungal Parasite-Undefined Saprotroph	OTU427	0	0	0	0	0	73	261	0	65	0	0	0	0	0	22	0	0	0	47	0	0	0	0	0	0	0	0	0	0	0	0	0	0	0	0	0	0	21	0	0	0	0	0	0	0	0	0
SS|0.9800|EF411083|SH176606.07FU;k:Fungi,p:Ascomycota,c:Pezizomycetes,o:Pezizales,f:Tuberaceae,g:Tuber,s:Tuber linsdalei	Ectomycorrhizal	OTU1936	0	0	0	0	0	0	0	0	0	0	0	0	0	0	0	0	0	0	0	0	0	0	0	0	0	0	0	0	0	0	0	0	0	0	0	0	0	0	0	0	0	0	0	0	0	0	0
GS|100.0|KF800118|SH217095.07FU;k:Fungi,p:Ascomycota,c:Sordariomycetes,o:Hypocreales	-	OTU1588	0	0	0	0	0	0	0	0	0	0	0	0	0	0	0	0	0	0	0	0	0	0	0	0	0	0	0	0	0	0	0	0	0	0	0	0	0	0	0	0	0	0	0	0	0	0	0
GS|100.0|JF770450|SH176536.07FU;k:Fungi,p:Ascomycota,c:Dothideomycetes,o:Capnodiales,f:Cladosporiaceae,g:Cladosporium,s:Cladosporium grevilleae	Animal Pathogen-Endophyte-Lichen Parasite-Plant Pathogen-Wood Saprotroph	OTU2194	0	0	0	0	0	0	0	0	0	0	0	0	0	0	0	0	0	0	0	0	0	3	0	0	0	0	0	0	0	0	0	3	0	0	0	0	0	0	0	0	0	0	2	0	0	0	0
US|0.7836|LC204092|SH220112.07FU;k:Fungi,p:Basidiomycota	-	OTU1828	0	0	0	0	0	35	0	0	0	0	0	0	0	0	0	0	0	0	0	0	0	0	0	0	0	0	0	0	0	0	0	0	0	0	0	0	0	0	0	0	0	0	0	0	0	0	0
GS|97.4|KJ701472|SH533438.07FU;k:Fungi,p:Glomeromycota,c:Glomeromycetes,o:Glomerales,f:Glomeraceae	Arbuscular Mycorrhizal	OTU3510	225	297	10	0	0	0	4	0	0	0	45	0	179	0	0	0	0	0	0	0	68	0	0	0	0	0	0	0	0	0	0	0	0	0	0	0	0	0	0	0	0	0	3	12	0	0	0
GS|100.0|LC204842|SH220112.07FU;k:Fungi	-	OTU1014	0	0	0	0	0	623	0	0	0	0	0	189	22	0	0	0	0	0	0	0	0	0	0	0	0	0	0	0	0	0	0	0	0	0	0	0	0	0	0	0	0	0	0	0	0	0	0
GS|100.0|GU187881|SH019535.07FU;k:Fungi,p:Ascomycota,c:Dothideomycetes,o:Pleosporales,g:Berkleasmium	-	OTU1883	0	0	0	0	0	0	0	0	0	0	0	0	0	201	0	0	0	0	0	0	0	0	0	0	0	0	0	0	0	0	0	0	0	0	0	213	0	0	0	0	0	0	0	0	0	0	0
GS|98.4|FM865538|SH181921.07FU;k:Fungi,p:Glomeromycota,c:Glomeromycetes,o:Glomerales,f:Glomeraceae,g:Rhizophagus,s:Rhizophagus clarus	Arbuscular Mycorrhizal	OTU17991	0	0	0	0	0	0	0	0	0	0	0	0	0	0	0	0	0	0	0	0	0	0	0	0	0	0	0	0	0	0	0	0	0	0	0	0	0	0	0	0	0	0	0	0	0	0	0
GS|99.7|DQ421111|SH190450.07FU;k:Fungi,p:Basidiomycota,c:Agaricomycetes,o:Boletales,f:Astraeaceae,g:Astraeus,s:Astraeus morganii	Ectomycorrhizal	OTU3201	0	0	0	0	677	0	0	0	0	0	0	0	0	0	0	0	0	0	0	0	0	0	0	0	0	0	0	0	0	0	0	0	0	0	0	0	0	0	0	0	0	0	0	0	0	0	0
GS|99.5|KP170622|SH201321.07FU;k:Fungi,p:Ascomycota,c:Dothideomycetes,o:Pleosporales,f:Morosphaeriaceae,g:Acrocalymma,s:Acrocalymma medicaginis	Undefined Saprotroph	OTU1825	0	0	0	0	0	0	6	0	11	3	0	0	0	23	26	10	6	0	71	0	0	0	0	0	26	0	0	0	0	0	0	0	0	0	0	0	0	0	0	0	0	0	0	0	0	0	2
GSL|100.0|HE861831|SH187573.07FU;k:Fungi,p:Ascomycota,c:Dothideomycetes,o:Pleosporales,f:Pleosporaceae,g:Curvularia,s:Curvularia verruculosa	Plant Pathogen	OTU2010	0	0	0	0	0	0	0	0	727	31	0	0	0	0	13	8	0	0	0	0	0	0	0	0	0	0	0	0	0	0	0	0	0	0	0	0	0	0	0	0	0	0	0	0	0	0	0
US|0.0899|KM208317|SH181921.07FU;k:Fungi,p:Glomeromycota,c:Glomeromycetes,o:Glomerales,f:Glomeraceae,g:Rhizophagus	Arbuscular Mycorrhizal	OTU1778	0	11	0	90	0	0	0	0	0	0	290	0	5	0	0	0	0	0	0	0	18	3	10	128	0	0	0	0	0	0	0	56	0	0	0	0	0	0	0	0	68	0	37	81	0	0	0
GS|100.0|KJ710462|SH206083.07FU;k:Fungi,p:Basidiomycota,c:Agaricomycetes,o:Sebacinales,f:Sebacinaceae,g:Chaetospermum,s:Chaetospermum chaetosporum	Ectomycorrhizal	OTU2042	0	0	0	0	0	0	0	0	0	0	0	0	0	0	0	0	0	0	0	0	0	0	0	0	0	0	0	0	0	0	0	0	0	0	0	0	0	0	0	0	0	0	0	0	0	0	0
GS|100.0|AM262432|SH201605.07FU;k:Fungi,p:Ascomycota,c:Leotiomycetes,o:Helotiales,f:Hyaloscyphaceae,g:Lachnum,s:Lachnum pygmaeum	Undefined Saprotroph	OTU836	0	0	0	0	0	0	0	0	0	0	0	0	0	0	0	0	0	0	0	0	0	0	0	0	0	0	0	0	0	0	0	0	0	807	0	0	0	0	0	0	0	0	0	0	0	0	0
SS|0.4400|KM208488|SH521444.07FU;k:Fungi,p:Glomeromycota	-	OTU886	0	0	0	0	0	0	0	0	0	0	228	0	337	0	0	0	0	0	0	0	0	0	0	0	0	0	0	0	0	0	0	0	0	0	0	0	0	0	0	0	0	0	0	0	0	0	0
GS|99.0|EF504378|SH205049.07FU;k:Fungi,p:Basidiomycota,c:Tremellomycetes,o:Tremellales,f:Tremellaceae,g:Auriculibuller	Fungal Parasite-Undefined Saprotroph	OTU1797	0	0	0	0	0	0	0	0	0	0	0	0	7	0	0	0	0	0	0	15	0	0	0	0	22	0	0	0	0	0	0	0	0	0	0	0	0	0	0	0	0	0	9	59	25	0	0
GS|97.0|GU187865|SH010589.07FU;k:Fungi,p:Glomeromycota,c:Glomeromycetes,o:Glomerales	Arbuscular Mycorrhizal	OTU2646	0	0	0	21	0	0	0	0	0	0	27	0	72	0	0	0	0	0	0	0	0	0	0	9	0	0	0	0	0	0	0	0	0	0	0	0	0	0	0	0	0	0	0	0	0	2	0
GS|100.0|LC205067|SH220112.07FU;k:Fungi,p:Ascomycota,c:Leotiomycetes,o:Helotiales,f:Helotiaceae	-	OTU2243	0	2	0	5	10	0	3	0	2	0	4	0	2	27	0	0	0	0	0	5	0	0	0	0	0	0	0	0	0	86	0	5	0	0	0	0	0	0	0	0	0	0	0	3	0	4	12
GS|98.5|GU461450|SH181005.07FU;k:Fungi,p:Mortierellomycota,c:Mortierellomycetes,o:Mortierellales	-	OTU16609	0	0	0	0	0	0	0	0	0	0	0	0	0	0	0	0	0	0	0	0	0	0	0	0	0	0	0	0	0	0	0	0	0	0	0	0	0	0	0	0	0	0	0	0	0	0	0
GS|97.2|KY582120|SH220112.07FU;k:Fungi,p:Ascomycota,c:Sordariomycetes,o:Hypocreales,f:Hypocreaceae,g:Hypomyces	Undefined Saprotroph	OTU2919	0	0	0	0	0	769	0	0	0	0	0	0	0	0	0	0	0	0	0	0	0	0	0	0	0	0	0	0	0	0	0	0	0	0	0	0	0	0	0	0	0	0	0	0	0	0	0
GS|100.0|DQ421291|SH179788.07FU;k:Fungi,p:Ascomycota,c:Leotiomycetes,o:Helotiales	-	OTU1958	0	0	0	7	0	18	430	0	20	0	0	0	0	0	0	0	0	0	6	0	0	0	0	0	50	0	99	0	0	10	0	0	0	0	0	0	0	0	0	0	0	0	0	9	0	0	3
GS|100.0|KU609513|SH194975.07FU;k:Fungi,p:Basidiomycota,c:Microbotryomycetes,o:Sporidiobolales,f:Sporidiobolaceae,g:Sporidiobolus,s:Sporidiobolus pararoseus	Animal Pathogen-Undefined Saprotroph	OTU1788	0	0	0	10	0	9	62	0	51	19	8	0	5	0	13	0	0	0	14	6	0	6	6	5	21	0	0	0	0	21	0	0	5	0	0	0	0	0	0	0	0	0	8	13	0	0	8
SS|0.7400|HM117643|SH209359.07FU;k:Fungi,p:Basidiomycota,c:Agaricomycetes,o:Cantharellales,f:Ceratobasidiaceae	-	OTU3620	58	89	0	162	0	0	0	0	0	0	0	0	0	0	0	0	0	0	0	0	10	0	0	0	0	0	0	0	0	0	13	9	0	0	0	0	0	0	0	0	0	0	0	0	0	0	18
GS|100.0|KT835049|SH192117.07FU;k:Fungi,p:Ascomycota,c:Dothideomycetes,o:Pleosporales,f:Pleosporaceae,g:Alternaria,s:Alternaria longissima	Animal Pathogen-Endophyte-Plant Pathogen-Wood Saprotroph	OTU260	0	0	0	0	0	0	0	0	0	0	0	0	67	125	0	0	0	0	0	0	0	0	0	0	0	0	0	0	0	0	0	0	0	42	272	0	0	0	0	0	0	0	0	0	0	0	0
GSL|100.0|KP266888|SH205225.07FU;k:Fungi,p:Ascomycota,c:Sordariomycetes,o:Hypocreales,f:Nectriaceae,g:Fusarium	Undefined Saprotroph	OTU198	0	0	0	0	0	0	0	0	0	0	0	0	0	0	0	0	0	14	0	0	0	0	0	0	0	9	0	71	0	0	0	0	0	10	0	0	0	0	0	0	0	0	0	0	0	0	0
GS|99.6|EU807128|SH211940.07FU;k:Fungi,p:Ascomycota,c:Eurotiomycetes,o:Chaetothyriales,f:Herpotrichiellaceae,g:Cladophialophora	Animal Pathogen-Fungal Parasite-Undefined Saprotroph	OTU2854	0	0	0	0	0	0	0	0	0	0	0	0	0	58	0	0	0	0	0	0	0	0	0	0	0	0	0	0	0	2	0	4	0	0	0	0	0	0	0	0	0	0	48	5	0	0	0
GS|100.0|KP170619|SH493121.07FU;k:Fungi,p:Ascomycota,c:Dothideomycetes,o:Pleosporales,f:Morosphaeriaceae,g:Acrocalymma,s:Acrocalymma fici	Undefined Saprotroph	OTU1644	0	0	0	0	0	0	0	0	0	0	0	0	0	0	0	0	0	0	0	0	0	0	0	0	0	0	0	0	0	0	0	0	0	0	0	0	0	0	0	0	0	0	0	0	0	0	0
GS|97.6|JN569346|SH189857.07FU;k:Fungi,p:Ascomycota,c:Pezizomycetes,o:Pezizales,f:Pezizaceae	-	OTU4288	0	0	0	0	0	0	0	0	4	0	5	0	7	0	423	62	0	0	39	0	0	0	0	123	0	0	0	0	0	0	0	0	0	0	0	0	0	0	0	0	0	0	0	0	0	0	0
GS|99.1|JN559399|SH180411.07FU;k:Fungi,p:Ascomycota,c:Dothideomycetes,o:Pleosporales,f:Thyridariaceae	-	OTU2437	0	6	0	16	0	0	0	0	0	0	0	0	0	0	0	0	0	0	643	9	0	0	0	0	0	0	0	0	0	19	0	0	0	0	0	0	0	0	0	0	0	0	0	7	0	0	0
GS|100.0|GU722057|SH218828.07FU;k:Fungi,p:Ascomycota,c:Sordariomycetes,o:Myrmecridiales,f:Myrmecridiaceae,g:Myrmecridium	-	OTU3447	0	0	0	4	0	23	540	0	8	0	0	0	0	0	0	0	0	0	0	0	0	0	0	0	0	0	0	29	0	0	0	0	0	0	0	0	0	0	0	3	0	0	0	0	0	0	0
GS|99.1|JX976120|SH201572.07FU;k:Fungi,p:Mortierellomycota,c:Mortierellomycetes,o:Mortierellales,f:Mortierellaceae,g:Mortierella,s:Mortierella ambigua	Endophyte-Litter Saprotroph-Soil Saprotroph-Undefined Saprotroph	OTU1586	0	0	0	0	0	249	0	0	0	0	0	0	0	0	0	0	0	0	0	0	0	0	0	0	0	0	0	0	0	0	0	0	0	0	0	0	0	0	16	0	0	0	0	0	0	0	0
SS|1.0000|EU555000|SH189857.07FU;k:Fungi,p:Ascomycota,c:Pezizomycetes,o:Pezizales,f:Pezizaceae	-	OTU3644	0	0	0	0	0	0	0	0	11	0	21	0	7	0	385	39	0	0	24	0	0	0	0	119	0	0	0	0	0	0	0	0	0	0	0	0	0	0	0	0	0	0	0	0	0	0	0
US|0.6645|None;k:Fungi	-	OTU1832	0	0	22	0	0	0	0	0	0	0	0	0	0	0	0	0	0	0	0	0	0	0	0	0	0	0	0	0	0	0	0	0	0	0	0	0	0	0	0	0	0	0	0	0	0	0	0
GS|98.7|JN102415|SH189857.07FU;k:Fungi,p:Ascomycota,c:Pezizomycetes,o:Pezizales,f:Pezizaceae	-	OTU19126	0	0	0	0	0	0	0	0	10	0	9	0	16	0	319	53	0	0	34	0	0	0	0	83	0	0	0	0	0	0	0	0	0	0	0	0	0	0	0	0	0	0	0	0	0	0	0
GS|100.0|LC204955|SH220112.07FU;k:Fungi,p:Basidiomycota	-	OTU2091	0	0	0	0	0	0	0	0	0	0	0	0	0	0	0	0	0	0	0	0	0	0	0	0	0	0	0	0	0	0	0	0	0	0	0	0	0	0	0	0	0	0	0	0	0	0	0
SS|0.0600|GU187865|SH010589.07FU;k:Fungi,p:Glomeromycota,c:Glomeromycetes,o:Glomerales	Arbuscular Mycorrhizal	OTU2993	0	0	0	0	0	0	0	0	0	0	0	0	0	0	0	0	0	0	0	0	0	0	0	0	0	0	0	0	0	0	0	0	0	0	659	0	0	0	0	0	0	0	0	0	0	0	0
US|0.8017|MF976733|SH193471.07FU;k:Fungi,p:Ascomycota,c:Dothideomycetes	-	OTU4073	0	0	0	0	0	0	0	0	0	0	0	0	0	0	0	0	0	0	0	0	0	0	0	0	0	0	0	0	0	0	0	0	0	0	0	0	0	0	0	0	0	0	0	0	0	0	0
GS|100.0|JF273479|SH179973.07FU;k:Fungi,p:Basidiomycota,c:Agaricomycetes,o:Cantharellales,f:Ceratobasidiaceae,g:Ceratobasidium	Endomycorrhizal-Plant Pathogen-Undefined Saprotroph	OTU2373	0	0	0	0	0	0	0	0	0	0	4	0	26	0	0	0	0	0	0	0	0	0	0	0	0	0	0	0	0	0	0	0	0	0	0	0	0	0	0	0	0	0	0	0	0	0	33
GS|100.0|KC288117|SH204844.07FU;k:Fungi,p:Ascomycota,c:Dothideomycetes,o:Pleosporales,f:Biatriosporaceae,g:Biatriospora,s:Biatriospora mackinnonii	Endophyte-Wood Saprotroph-Animal Pathogen	OTU1804	0	0	0	0	0	0	0	0	0	0	0	0	0	0	0	0	0	0	0	0	0	0	0	0	0	0	0	0	0	0	0	0	0	0	0	0	0	0	0	0	0	0	0	0	0	0	0
GS|100.0|HQ116401|SH177636.07FU;k:Fungi,p:Ascomycota,c:Sordariomycetes,o:Trichosphaeriales,f:Trichosphaeriaceae,g:Nigrospora,s:Nigrospora oryzae	Undefined Saprotroph	OTU259	0	0	0	0	0	0	0	0	0	0	0	0	229	298	0	0	0	0	0	0	0	0	0	0	0	0	0	0	0	0	0	0	0	0	0	0	0	0	0	0	0	0	0	0	0	0	37
GS|98.2|AF444665|SH180504.07FU;k:Fungi,p:Basidiomycota,c:Tremellomycetes,o:Tremellales,f:Bulleribasidiaceae,g:Hannaella	Fungal Parasite-Undefined Saprotroph	OTU13398	0	0	0	34	0	0	0	0	0	0	0	0	0	0	0	0	0	0	0	19	0	0	0	0	0	0	0	0	0	135	5	0	17	0	0	0	0	0	0	0	0	0	176	182	47	0	0
GS|100.0|LC146739|SH206666.07FU;k:Fungi,p:Ascomycota,c:Sordariomycetes,o:Xylariales,f:Sporocadaceae,g:Hyphodiscosia,s:Hyphodiscosia radicicola	-	OTU2247	9	7	4	30	0	0	0	0	0	0	0	0	18	0	0	0	0	0	0	15	0	0	0	0	0	0	0	0	0	32	0	6	0	0	431	0	0	0	0	0	0	0	4	5	0	0	5
GS|99.6|GQ850385|SH193002.07FU;k:Fungi,p:Ascomycota,c:Eurotiomycetes,o:Chaetothyriales,g:Strelitziana,s:Strelitziana africana	Plant Pathogen	OTU4122	0	0	0	0	0	0	0	0	0	0	0	0	85	53	0	0	0	0	0	6	0	0	0	20	0	0	0	0	20	0	0	0	0	0	126	0	0	0	0	0	0	0	0	0	0	9	15
GS|100.0|KF800518|SH004214.07FU;k:Fungi,p:Basidiomycota,c:Tremellomycetes,o:Tremellales,f:Bulleribasidiaceae,g:Hannaella	Fungal Parasite-Undefined Saprotroph	OTU2144	0	0	0	0	31	0	0	0	43	8	0	0	27	0	0	6	0	0	0	9	0	0	0	0	0	0	0	0	0	60	0	0	8	0	0	0	0	11	0	0	0	0	0	0	0	0	0
GS|99.6|KJ706373|SH194978.07FU;k:Fungi,p:Basidiomycota,c:Microbotryomycetes,o:Sporidiobolales,f:Sporidiobolaceae,g:Sporobolomyces,s:Sporobolomyces koalae	Fungal Parasite-Litter Saprotroph	OTU2401	0	0	0	0	0	0	0	0	0	0	0	0	0	0	0	0	0	0	0	0	0	0	0	0	0	0	0	0	0	0	0	0	0	0	0	0	0	0	0	0	0	0	6	0	0	0	0
US|0.6645|FN610885|SH004452.07FU;k:Fungi	-	OTU467	0	0	0	0	0	108	0	0	0	0	0	385	0	0	0	0	0	0	0	0	41	0	0	0	0	0	0	86	0	0	0	0	0	0	0	0	0	0	0	0	0	0	0	0	0	0	0
GS|99.5|FJ008040|SH025865.07FU;k:Fungi,p:Ascomycota,c:Pezizomycetes,o:Pezizales,f:Pyronemataceae	-	OTU2574	0	0	0	0	0	0	0	0	0	0	0	0	0	0	0	0	0	0	0	0	0	0	0	0	0	0	0	0	0	0	0	0	0	0	0	0	0	0	0	0	0	0	0	0	0	0	0
GS|100.0|AM041056|SH180505.07FU;k:Fungi,p:Basidiomycota,c:Tremellomycetes,o:Tremellales,f:Bulleribasidiaceae,g:Hannaella,s:Hannaella zeae	Fungal Parasite-Undefined Saprotroph	OTU2201	50	13	0	8	0	0	0	0	18	0	0	0	0	0	0	0	0	0	0	19	41	0	0	0	0	0	0	0	0	85	0	9	199	0	0	0	0	0	0	0	0	0	46	36	0	22	0
SS|0.4300|MF533090|SH220112.07FU;k:Fungi,p:Basidiomycota	-	OTU2981	0	0	0	0	0	0	0	0	0	0	0	0	0	0	0	0	0	0	0	0	0	0	0	0	0	0	0	0	0	0	0	0	0	0	0	0	0	0	0	0	0	0	0	0	0	0	0
GS|99.5|FN397433|SH199062.07FU;k:Fungi,p:Ascomycota,c:Dothideomycetes,o:Pleosporales	-	OTU791	0	0	0	0	0	0	0	0	0	544	0	0	0	0	0	0	0	0	0	0	0	0	0	0	0	0	0	0	0	0	0	0	0	0	0	0	0	0	0	17	0	0	0	0	0	0	0
GS|100.0|HQ116406|SH022225.07FU;k:Fungi,p:Ascomycota,c:Dothideomycetes,o:Pleosporales,f:Pleosporaceae,g:Curvularia,s:Curvularia intermedia	Plant Pathogen	OTU2079	0	0	0	0	0	0	0	0	0	0	11	0	0	0	0	0	0	0	0	0	0	0	0	21	0	0	0	0	0	0	0	0	0	0	470	0	0	0	0	0	0	0	12	5	0	0	37
GS|100.0|EU915456|SH176394.07FU;k:Fungi,p:Basidiomycota,c:Malasseziomycetes,o:Malasseziales,f:Malasseziaceae,g:Malassezia,s:Malassezia restricta	Animal Pathogen-Undefined Saprotroph	OTU7051	0	0	0	0	9	0	0	3	2	2	0	9	4	0	0	0	0	10	45	0	0	0	0	2	2	7	2	0	8	0	0	0	0	4	60	0	2	0	0	0	0	2	0	0	0	0	7
SS|0.2000|DQ497190|SH188486.07FU;k:Fungi,p:Basidiomycota,c:Agaricomycetes,o:Agaricales,f:Cortinariaceae,g:Cortinarius	Ectomycorrhizal	OTU2027	0	0	0	0	0	0	0	0	0	0	0	0	0	0	0	0	0	0	0	0	0	0	0	0	0	0	0	0	0	0	0	0	0	0	0	0	0	0	0	0	0	0	0	0	0	0	0
GS|99.0|GQ154504|SH189859.07FU;k:Fungi,p:Ascomycota,c:Pezizomycetes,o:Pezizales,f:Pezizaceae	-	OTU2444	0	0	0	0	0	0	0	0	0	0	0	0	0	0	0	0	0	0	0	0	0	0	0	0	0	0	0	0	0	0	0	0	0	0	0	0	0	0	0	0	0	0	0	0	0	0	0
SS|1.0000|LC204154|SH220112.07FU;k:Fungi	-	OTU2426	0	0	0	0	0	0	0	0	0	0	0	0	0	0	0	0	0	0	0	0	0	0	0	0	0	0	0	0	0	0	0	0	0	0	0	0	0	0	0	0	0	0	0	0	0	0	530
GS|99.5|KX899648|SH220112.07FU;k:Fungi,p:Basidiomycota,c:Agaricomycetes,o:Thelephorales,f:Thelephoraceae	-	OTU3295	0	0	0	0	0	0	0	0	0	0	0	0	0	0	0	0	0	0	0	0	0	0	0	0	0	0	0	0	0	0	0	0	0	0	0	0	0	0	0	0	0	0	0	0	0	0	10
GS|100.0|MF530030|SH220112.07FU;k:Fungi,p:Ascomycota,c:Sordariomycetes,o:Xylariales,f:Sporocadaceae	-	OTU4550	0	0	0	0	0	0	0	0	0	0	0	0	0	0	0	0	0	0	0	0	0	0	0	0	0	0	0	0	0	0	0	0	0	0	249	0	0	0	0	0	0	0	0	0	0	0	197
GS|99.2|FJ797879|SH200671.07FU;k:Fungi,p:Ascomycota,c:Pezizomycetes,o:Pezizales,f:Tuberaceae,g:Tuber,s:Tuber umbilicatum	Ectomycorrhizal	OTU2098	0	0	0	0	0	0	0	0	0	0	0	0	0	0	0	0	0	0	0	0	0	0	0	0	0	0	0	0	0	0	0	0	0	0	0	0	0	0	0	0	0	0	0	0	0	0	0
SS|0.6800|KP739805|SH001814.07FU;k:Fungi,p:Basidiomycota,c:Agaricomycetes,o:Agaricales,f:Agaricaceae	-	OTU3121	0	0	0	0	0	0	0	0	0	0	0	0	0	0	0	0	0	0	0	0	0	0	0	0	0	0	0	0	0	0	0	0	0	0	0	0	0	0	0	0	0	0	0	0	0	0	0
SS|0.6500|KP171142|SH494050.07FU;k:Fungi,p:Basidiomycota,c:Agaricomycetes,o:Agaricales	-	OTU8074	0	0	0	0	0	0	0	0	0	0	0	0	0	0	0	0	0	0	0	0	0	0	0	0	0	0	0	0	0	0	0	0	0	0	0	0	0	0	0	0	0	0	0	0	0	0	0
GS|98.7|HG937070|SH524546.07FU;k:Fungi,p:Basidiomycota,c:Tremellomycetes,o:Tremellales,f:Tremellaceae,g:Cryptococcus	Fungal Parasite-Undefined Saprotroph	OTU24431	0	0	2	4	0	0	0	0	0	0	0	0	8	7	0	0	0	0	0	4	0	0	2	2	0	0	0	0	0	2	0	0	19	0	0	5	0	0	0	0	0	7	52	42	0	5	4
GS|99.4|KM246169|SH527846.07FU;k:Fungi,p:Basidiomycota,c:Tremellomycetes,o:Tremellales,f:Tremellaceae,g:Cryptococcus,s:Cryptococcus dimennae	Fungal Parasite-Undefined Saprotroph	OTU339	0	0	0	0	0	0	42	0	0	0	0	0	110	0	0	0	0	0	283	0	0	0	0	0	0	0	0	0	0	0	0	0	0	0	0	0	0	0	0	0	0	0	0	0	0	0	0
GS|100.0|GU237764|SH008122.07FU;k:Fungi,p:Ascomycota,c:Dothideomycetes,o:Pleosporales,f:Didymellaceae,g:Phoma,s:Phoma eupatorii	Endophyte-Dung Saprotroph-Lichen Parasite-Litter Saprotroph-Plant Pathogen-Soil Saprotroph-Wood Saprotroph	OTU392	0	0	0	0	0	0	0	0	0	0	0	0	66	57	0	0	0	0	0	0	0	0	0	0	0	0	0	0	0	65	0	0	0	65	0	0	0	0	0	0	0	0	0	0	0	0	0
GS|97.8|GQ924027|SH022639.07FU;k:Fungi,p:Ascomycota,c:Sordariomycetes,o:Hypocreales	-	OTU2180	0	0	0	0	0	0	0	0	0	0	0	0	0	0	0	0	0	0	0	0	0	0	3	0	0	0	0	0	0	0	0	0	0	0	0	0	0	0	0	0	0	0	0	0	0	0	0
GS|100.0|AF250833|SH182912.07FU;k:Fungi,p:Ascomycota,c:Dothideomycetes,o:Pleosporales,f:Phaeosphaeriaceae,g:Phaeosphaeria,s:Phaeosphaeria oryzae	Undefined Saprotroph	OTU808	0	0	0	0	0	0	0	0	0	0	0	0	121	27	0	0	0	0	0	0	0	0	0	0	0	0	0	0	0	0	0	0	0	63	0	0	0	0	0	0	0	0	0	0	0	0	0
US|0.8029|None;k:Fungi,p:Rozellomycota	-	OTU3288	0	0	0	0	0	9	32	0	23	0	0	0	0	0	9	39	3	17	63	0	0	0	0	0	110	19	0	127	0	0	0	0	0	0	0	0	0	0	0	0	0	0	0	0	0	0	0
GS|97.3|JX385293|SH004909.07FU;k:Fungi,p:Basidiomycota,c:Tremellomycetes,o:Tremellales,f:Trimorphomycetaceae,g:Saitozyma	Fungal Parasite-Undefined Saprotroph	OTU2177	0	0	0	0	0	0	0	0	0	0	0	0	0	0	0	0	0	0	0	25	0	0	0	0	0	0	0	0	0	12	0	0	3	0	0	0	0	0	0	0	0	0	5	2	0	0	0
US|0.8875|KF154764|SH001028.07FU;k:Fungi,p:Glomeromycota,c:Glomeromycetes,o:Glomerales,f:Glomeraceae,g:Rhizophagus	Arbuscular Mycorrhizal	OTU3423	0	0	0	0	0	0	0	0	0	0	0	0	0	0	0	0	0	0	0	0	0	0	0	0	0	0	0	0	0	3	67	0	0	0	0	0	0	0	0	0	425	4	0	3	0	0	0
GS|100.0|KF296907|SH194417.07FU;k:Fungi,p:Olpidiomycota,c:Olpidiomycetes,o:Olpidiales,f:Olpidiaceae,g:Olpidium,s:Olpidium brassicae	Animal Parasite-Fungal Parasite	OTU2221	0	0	0	4	0	0	0	0	0	0	0	0	0	0	0	0	0	0	0	0	0	0	0	0	0	0	0	0	0	0	0	0	0	0	0	0	0	0	0	0	5	0	0	0	0	15	0
US|0.9996|MF534501|SH220112.07FU;k:Fungi	-	OTU4717	0	0	0	0	0	0	0	0	0	0	35	0	70	60	0	0	0	0	2	12	44	32	70	5	0	0	0	0	0	0	0	0	0	0	0	0	0	0	0	0	0	0	0	2	0	0	0
GS|100.0|UDB025158|SH197643.07FU;k:Fungi,p:Ascomycota,c:Eurotiomycetes,o:Chaetothyriales,f:Herpotrichiellaceae,g:Exophiala	Animal Pathogen-Fungal Parasite-Undefined Saprotroph	OTU313	0	0	0	0	0	46	265	0	0	0	12	0	0	0	0	0	0	0	142	0	0	0	0	0	25	0	0	0	0	0	0	0	0	0	0	0	0	0	0	0	0	0	0	0	0	0	0
GS|100.0|EU819513|SH220822.07FU;k:Fungi,p:Basidiomycota,c:Agaricomycetes,o:Russulales,f:Russulaceae,g:Russula	Ectomycorrhizal	OTU4467	0	0	0	0	0	0	0	0	0	0	0	0	0	0	0	0	0	0	0	0	0	0	0	0	0	0	0	0	0	0	0	0	0	0	0	0	0	0	0	0	0	0	0	0	0	0	0
GS|97.9|HG970661|SH212926.07FU;k:Fungi,p:Glomeromycota,c:Glomeromycetes,o:Glomerales,f:Glomeraceae,g:Septoglomus	Arbuscular Mycorrhizal	OTU2518	0	0	0	0	0	0	0	0	0	0	0	0	0	0	0	0	0	0	0	0	0	0	0	0	0	0	0	0	0	0	0	0	0	0	0	0	0	0	0	0	0	0	0	0	0	3	9
GS|100.0|HQ623592|SH180500.07FU;k:Fungi,p:Basidiomycota,c:Tremellomycetes,o:Tremellales,f:Bulleribasidiaceae,g:Hannaella	Fungal Parasite-Undefined Saprotroph	OTU2673	0	0	0	15	44	0	0	0	0	0	0	0	0	0	0	0	0	0	0	22	0	0	38	0	0	0	0	0	0	23	2	0	27	0	0	0	0	0	0	0	0	0	62	54	59	0	0
GS|97.9|KF675625|SH012410.07FU;k:Fungi	-	OTU3197	0	0	0	0	0	0	0	0	0	0	0	0	7	0	0	0	0	0	0	0	0	0	0	0	0	0	0	0	0	0	0	0	0	0	449	0	0	0	0	0	0	0	0	0	0	0	0
SS|1.0000|EU555000|SH189857.07FU;k:Fungi,p:Ascomycota,c:Pezizomycetes,o:Pezizales,f:Pezizaceae	-	OTU4376	0	0	0	0	0	0	0	0	6	0	19	0	11	0	222	36	0	0	31	0	0	0	0	100	0	0	0	0	0	0	0	0	0	0	0	0	0	0	0	0	0	0	0	0	0	0	0
GSL|100.0|KC573972|SH205225.07FU;k:Fungi,p:Ascomycota,c:Sordariomycetes,o:Hypocreales,f:Nectriaceae	Undefined Saprotroph	OTU502	0	0	0	0	0	0	0	0	0	0	0	0	0	0	0	287	0	0	0	0	0	0	0	0	0	0	0	0	0	0	0	0	0	0	0	0	0	0	0	0	0	0	0	0	0	0	0
SS|0.3100|FJ769291|SH212913.07FU;k:Fungi,p:Glomeromycota,c:Glomeromycetes,o:Glomerales,f:Glomeraceae	Arbuscular Mycorrhizal	OTU2351	0	0	0	0	0	0	0	0	0	0	0	0	0	0	0	0	0	0	0	0	0	0	0	0	0	0	0	0	0	0	0	0	0	0	0	0	0	0	0	0	0	0	0	0	0	0	13
GS|99.2|JN569346|SH189857.07FU;k:Fungi,p:Ascomycota,c:Pezizomycetes,o:Pezizales,f:Pezizaceae	-	OTU7508	0	0	0	0	0	0	0	0	0	13	3	0	0	21	33	6	5	0	2	5	0	0	14	8	0	87	0	17	0	0	0	0	0	0	0	0	0	0	0	0	0	0	0	0	0	0	0
GS|100.0|JQ717342|SH217094.07FU;k:Fungi,p:Ascomycota,c:Sordariomycetes,o:Hypocreales,f:Hypocreaceae	Undefined Saprotroph	OTU22341	0	0	0	0	0	0	0	0	0	0	0	0	0	0	0	0	0	0	0	0	0	0	0	0	0	0	0	0	0	0	0	0	0	0	0	0	0	0	0	0	0	0	0	0	0	0	0
GSL|100.0|DQ093670|SH219674.07FU;k:Fungi,p:Ascomycota,c:Sordariomycetes,o:Hypocreales,f:Nectriaceae,g:Gibberella,s:Gibberella acuminata	Plant Pathogen	OTU24	0	0	0	0	0	0	0	0	0	0	0	0	0	0	0	0	0	0	0	0	0	0	0	0	0	0	0	0	0	208	0	0	0	0	0	0	0	0	0	0	0	0	0	0	0	0	0
GSL|100.0|HF680230|SH203375.07FU;k:Fungi,p:Ascomycota,c:Sordariomycetes,o:Hypocreales,g:Acremonium	Undefined Saprotroph	OTU2468	0	0	0	0	0	0	0	0	0	0	15	0	176	0	0	0	0	0	2	0	0	0	0	21	0	0	0	0	0	0	0	0	0	0	0	0	0	0	0	0	0	0	0	0	0	0	4
GS|100.0|GQ509266|SH202968.07FU;k:Fungi,p:Basidiomycota	-	OTU3498	0	0	0	0	0	0	10	0	8	0	76	0	0	0	0	0	2	0	34	10	0	0	0	0	9	0	0	0	0	4	0	9	0	0	0	0	10	3	0	0	0	13	0	7	0	4	0
GSL|100.0|KT589393|SH200154.07FU;k:Fungi,p:Ascomycota,c:Sordariomycetes,o:Xylariales,f:Sporocadaceae,g:Pestalotiopsis	-	OTU191	0	0	0	0	0	0	0	0	0	0	0	0	186	253	0	0	0	0	0	0	0	0	0	0	0	0	0	0	0	0	0	0	0	0	0	0	0	0	0	0	0	0	0	0	0	0	0
GS|100.0|HM161973|SH005095.07FU;k:Fungi,p:Ascomycota,c:Dothideomycetes,o:Pleosporales,f:Sporormiaceae,g:Preussia	Dung Saprotroph-Plant Saprotroph	OTU3416	0	0	0	0	0	0	0	0	0	0	0	0	0	0	0	0	0	0	0	0	16	0	0	0	0	0	0	0	0	0	0	0	0	0	0	0	0	0	0	0	0	0	0	0	0	0	0
GS|98.9|KC992884|SH220393.07FU;k:Fungi,p:Basidiomycota,c:Agaricomycetes,o:Agaricales,f:Psathyrellaceae,g:Psathyrella,s:Psathyrella luteopallida	Wood Saprotroph	OTU4617	0	0	0	0	0	0	0	0	0	0	0	0	0	0	0	0	0	0	0	0	0	0	0	0	0	7	0	0	0	0	0	0	0	0	0	0	0	0	0	0	0	0	0	0	0	0	0
GS|100.0|HM162033|SH219828.07FU;k:Fungi,p:Ascomycota	-	OTU2779	0	0	0	0	0	0	0	0	5	0	0	0	0	0	0	0	0	12	0	0	0	0	159	0	0	0	0	0	0	0	0	0	0	0	0	0	0	0	0	0	0	0	0	0	0	0	0
GS|100.0|JN102491|SH194093.07FU;k:Fungi,p:Ascomycota,c:Pezizomycetes,o:Pezizales,f:Tuberaceae,g:Tuber,s:Tuber subglobosum	Ectomycorrhizal	OTU2389	0	0	0	0	0	0	0	0	0	0	0	0	0	0	0	0	0	0	0	0	0	0	0	0	0	0	0	0	0	0	0	0	0	0	0	0	0	0	0	0	0	0	0	0	0	0	0
GS|100.0|GQ996135|SH182918.07FU;k:Fungi,p:Ascomycota	-	OTU2856	0	0	0	0	0	0	0	0	0	0	0	0	0	7	0	0	0	0	0	0	0	0	0	2	0	0	0	10	0	0	0	0	0	0	0	0	0	0	0	0	0	0	0	0	0	0	0
GS|100.0|KM041792|SH490472.07FU;k:Fungi,p:Glomeromycota,c:Glomeromycetes,o:Glomerales,f:Glomeraceae	Arbuscular Mycorrhizal	OTU2448	0	0	0	0	0	0	0	0	0	0	16	0	411	0	0	0	0	0	0	0	0	0	0	0	0	0	0	0	0	0	0	0	0	0	0	0	0	0	0	0	0	0	0	0	0	0	0
GSL|100.0|JN626992|SH205045.07FU;k:Fungi,p:Basidiomycota,c:Tremellomycetes,o:Tremellales,f:Tremellaceae,g:Cryptococcus,s:Cryptococcus laurentii	Fungal Parasite-Undefined Saprotroph	OTU1045	0	0	0	0	0	0	318	0	6	0	0	0	12	0	0	0	0	0	0	0	0	0	0	0	0	71	0	0	0	0	0	0	0	0	0	0	0	0	0	0	0	0	0	0	0	9	0
GS|99.6|JX378513|SH202969.07FU;k:Fungi,p:Mortierellomycota,c:Mortierellomycetes,o:Mortierellales	-	OTU2002	0	0	0	76	0	91	0	0	0	0	0	0	0	0	0	0	0	0	0	0	0	0	0	0	0	0	0	0	0	0	0	0	0	0	0	15	0	0	0	0	0	0	44	112	0	0	0
SS|0.5000|KF675408|SH203691.07FU;k:Fungi	-	OTU24257	9	0	0	13	0	0	0	0	0	0	0	0	0	0	0	0	0	0	0	2	4	0	4	0	0	0	0	0	0	8	3	4	2	0	0	0	0	0	0	0	2	0	0	0	3	0	0
GSL|100.0|KC168088|SH186594.07FU;k:Fungi,p:Ascomycota,c:Dothideomycetes,o:Pleosporales,f:Didymellaceae,g:Didymella,s:Didymella glomerata	Animal Pathogen-Plant Pathogen-Undefined Saprotroph	OTU585	0	0	0	0	0	0	0	0	0	0	0	0	0	0	0	0	0	0	0	0	0	0	0	0	0	0	0	0	0	0	0	0	0	0	0	0	0	0	0	0	0	0	0	0	0	0	0
GS|100.0|AY239211|SH193597.07FU;k:Fungi,p:Ascomycota,c:Taphrinomycetes,o:Taphrinales,f:Taphrinaceae,g:Taphrina,s:Taphrina inositophila	Plant Pathogen	OTU2722	0	0	0	0	0	0	0	0	0	0	0	0	0	0	0	0	0	0	414	0	0	0	0	0	0	0	0	0	0	0	0	0	0	0	0	0	0	0	0	0	0	0	0	0	0	0	0
GS|97.1|UDB025191|SH496875.07FU;k:Fungi,p:Basidiomycota,c:Agaricomycetes,o:Auriculariales	-	OTU2612	0	0	0	0	0	0	0	0	0	0	0	0	0	0	0	0	0	0	0	0	0	0	0	0	0	0	0	0	0	0	0	0	0	0	0	0	0	0	0	0	0	0	0	0	0	0	0
GSL|100.0|GQ377492|SH191369.07FU;k:Fungi,p:Ascomycota,c:Sordariomycetes,o:Coniochaetales,f:Coniochaetaceae,g:Coniochaeta	Animal Pathogen-Dung Saprotroph-Endophyte-Lichen Parasite-Plant Pathogen-Undefined Saprotroph	OTU3027	0	0	0	0	0	0	0	0	0	0	0	0	0	0	0	0	0	0	0	0	0	0	0	0	0	0	0	0	0	0	0	0	0	0	0	0	0	0	0	0	0	0	0	0	0	0	0
GSL|100.0|KJ470083|SH202973.07FU;k:Fungi,p:Ascomycota,c:Sordariomycetes,o:Hypocreales,f:Nectriaceae,g:Ilyonectria	Undefined Saprotroph	OTU1347	0	0	0	0	0	0	0	0	0	0	27	0	134	0	0	0	0	0	0	0	0	0	0	25	0	0	0	0	0	0	0	0	0	0	0	0	0	0	0	0	0	0	0	0	0	0	0
GSL|100.0|AF006352|SH215301.07FU;k:Fungi,p:Ascomycota,c:Sordariomycetes,o:Hypocreales,f:Nectriaceae,g:Fusarium,s:Fusarium venenatum	Animal Pathogen-Endophyte-Lichen Parasite-Plant Pathogen-Soil Saprotroph-Wood Saprotroph	OTU2808	0	0	0	0	0	0	0	0	0	0	0	0	0	0	0	0	0	0	0	0	0	0	0	0	0	0	0	0	0	0	0	0	0	0	0	0	0	0	0	0	0	0	0	0	0	0	0
GS|98.4|GQ510238|SH202968.07FU;k:Fungi,p:Ascomycota	-	OTU3179	0	0	0	0	0	0	0	0	0	0	0	0	0	0	0	0	0	0	0	0	0	0	0	0	0	0	0	0	0	0	0	0	0	0	0	0	0	0	0	0	0	0	0	0	0	0	0
GS|100.0|EF543857|SH219558.07FU;k:Fungi,p:Ascomycota,c:Sordariomycetes,o:Glomerellales,f:Plectosphaerellaceae,g:Gibellulopsis,s:Gibellulopsis nigrescens	Plant Pathogen	OTU221	0	0	0	0	0	0	408	0	0	0	0	0	0	0	0	0	0	0	0	0	0	0	0	0	0	0	0	0	0	0	0	0	0	0	0	0	0	0	0	0	0	0	0	0	0	0	0
SS|0.3000|AY236245|SH181681.07FU;k:Fungi,p:Glomeromycota,c:Glomeromycetes,o:Glomerales,f:Glomeraceae	Arbuscular Mycorrhizal	OTU2504	0	0	0	0	0	0	0	0	0	0	0	0	0	0	0	0	0	0	0	0	0	0	0	0	0	0	0	0	0	0	0	0	0	0	290	0	0	0	0	0	0	0	0	0	0	0	0
GS|97.4|MF529976|SH220112.07FU;k:Fungi,p:Ascomycota	-	OTU2585	0	0	0	0	0	0	0	0	0	0	0	0	0	0	0	0	0	0	0	0	0	0	0	0	0	0	0	0	0	0	0	0	0	0	408	0	0	0	0	0	0	0	0	0	0	0	0
SS|0.0300|KF849654|SH010590.07FU;k:Fungi,p:Glomeromycota,c:Glomeromycetes,o:Glomerales	Arbuscular Mycorrhizal	OTU4755	0	0	0	0	0	0	0	0	0	0	12	0	38	0	0	0	0	0	0	0	0	0	0	3	0	0	0	0	0	0	0	0	0	26	0	0	0	0	0	0	0	0	0	0	0	0	0
GS|98.8|EU479768|SH213544.07FU;k:Fungi,p:Ascomycota,c:Sordariomycetes,o:Hypocreales	-	OTU3026	0	0	0	0	0	11	32	0	0	0	0	0	0	0	0	0	0	0	0	0	0	0	0	0	0	0	0	0	0	0	0	0	0	0	0	0	0	0	0	3	0	0	0	0	0	0	0
GS|100.0|KT999381|SH202458.07FU;k:Fungi,p:Basidiomycota,c:Microbotryomycetes,o:Sporidiobolales,f:Sporidiobolaceae	-	OTU25025	0	0	0	0	0	0	0	0	0	0	19	0	0	0	0	0	0	0	0	6	0	0	0	0	0	0	0	0	0	0	0	0	2	0	319	0	9	0	0	0	0	0	0	0	0	0	0
GSL|100.0|LC194495|SH220112.07FU;k:Fungi,p:Ascomycota,c:Dothideomycetes,o:Pleosporales	-	OTU3098	0	0	0	0	0	0	0	0	0	0	0	0	0	0	0	0	0	0	0	0	0	0	0	0	0	0	0	0	0	0	0	0	0	0	0	0	0	0	0	0	0	0	396	0	0	0	0
GS|100.0|AB769926|SH189353.07FU;k:Fungi,p:Basidiomycota,c:Agaricomycetes,o:Thelephorales,f:Thelephoraceae,g:Tomentella	Ectomycorrhizal-Undefined Saprotroph	OTU2749	0	0	0	0	0	0	0	0	0	0	0	0	0	0	0	0	0	0	0	0	0	0	0	0	0	0	0	0	0	0	0	0	0	0	0	0	0	0	0	0	0	0	0	0	0	0	0
US|0.8279|FN610922|SH180900.07FU;k:Fungi,p:Rozellomycota	-	OTU7502	0	0	0	0	0	0	0	0	0	0	0	388	0	0	0	0	0	0	0	0	0	0	0	0	0	0	0	0	0	0	0	0	0	0	0	0	0	0	0	0	0	0	0	0	0	0	0
SS|0.7800|DQ421207|SH180898.07FU;k:Fungi	-	OTU1648	0	0	0	0	0	0	0	0	0	0	0	331	0	0	0	0	0	0	0	0	54	0	0	0	0	0	0	0	0	0	0	0	0	0	0	0	0	0	0	0	0	0	0	0	0	0	0
GS|97.4|DQ885895|SH193002.07FU;k:Fungi,p:Ascomycota,c:Eurotiomycetes,o:Chaetothyriales,g:Strelitziana,s:Strelitziana africana	Plant Pathogen	OTU2500	0	0	0	0	0	0	0	0	0	0	6	0	6	8	0	0	0	0	0	0	0	0	0	17	0	0	0	0	0	0	0	0	0	0	302	0	0	0	0	0	0	0	0	0	0	0	8
GS|100.0|KM041803|SH527676.07FU;k:Fungi,p:Glomeromycota,c:Glomeromycetes,o:Glomerales,f:Glomeraceae	Arbuscular Mycorrhizal	OTU2548	0	0	0	0	0	0	0	0	0	0	6	0	377	0	0	0	0	0	0	0	0	0	0	0	0	0	0	0	0	0	0	0	0	0	0	0	0	0	0	0	0	0	0	0	0	0	0
GS|100.0|KM067865|SH527389.07FU;k:Fungi,p:Basidiomycota,c:Agaricomycetes,o:Agaricales,f:Hydnangiaceae,g:Laccaria,s:Laccaria trichodermophora	Ectomycorrhizal	OTU2733	0	0	0	0	0	0	0	0	0	0	0	0	0	0	0	0	0	0	0	0	0	0	0	0	0	0	0	0	0	0	0	0	0	0	0	0	0	0	0	0	0	0	0	0	0	0	0
GS|99.6|KX907539|SH033787.07FU;k:Fungi,p:Basidiomycota,c:Agaricomycetes,o:Boletales,f:Boletaceae,g:Hortiboletus,s:Hortiboletus rubellus	Ectomycorrhizal-Fungal Parasite-Plant Saprotroph-Wood Saprotroph	OTU5379	0	0	0	0	0	0	0	0	0	0	0	0	0	373	0	0	0	0	0	0	0	0	0	0	0	0	0	0	0	0	0	0	0	0	0	0	0	0	0	0	0	0	0	0	0	0	0
GS|99.7|AJ633575|SH011211.07FU;k:Fungi,p:Basidiomycota,c:Agaricomycetes,o:Russulales,f:Russulaceae,g:Russula	Ectomycorrhizal	OTU6527	0	0	0	0	0	0	0	0	0	0	0	0	0	0	0	0	0	0	0	0	0	0	0	0	0	0	0	0	0	0	0	0	0	0	0	0	0	0	0	0	0	0	0	0	0	0	0
GS|100.0|FJ008039|SH025866.07FU;k:Fungi,p:Ascomycota,c:Pezizomycetes,o:Pezizales,f:Pyronemataceae	-	OTU3148	0	0	0	0	0	0	0	0	0	0	0	0	0	0	0	0	0	0	0	0	0	0	0	0	0	0	0	0	0	0	0	0	0	0	0	0	0	0	0	0	0	0	0	0	0	0	0
US|0.9998|DQ980564|SH185808.07FU;k:Fungi	-	OTU2668	0	0	0	0	0	0	0	0	261	2	0	0	0	0	0	0	0	0	0	0	0	0	5	0	0	0	0	89	0	0	0	0	0	0	0	0	0	0	0	0	0	0	0	0	0	0	0
GS|100.0|AB922853|SH180506.07FU;k:Fungi,p:Basidiomycota,c:Tremellomycetes,o:Tremellales,f:Bulleribasidiaceae,g:Hannaella,s:Hannaella siamensis	Fungal Parasite-Undefined Saprotroph	OTU3213	21	0	5	17	0	0	0	0	10	0	46	0	18	0	0	0	0	0	2	0	0	6	0	0	0	0	0	0	0	0	0	37	32	0	0	0	0	0	0	0	0	0	20	0	33	0	0
US|0.9987|None;k:Fungi	-	OTU2130	0	37	21	166	0	17	0	0	0	0	0	0	0	0	0	0	0	0	0	0	0	0	0	0	0	0	0	0	0	0	0	0	4	0	0	0	0	0	0	0	0	14	26	16	0	0	0
GS|100.0|KT360093|SH521512.07FU;k:Fungi,p:Ascomycota,c:Dothideomycetes	-	OTU2705	0	0	0	0	0	0	0	0	167	19	0	0	0	0	0	0	0	0	0	0	0	0	0	0	0	0	0	0	0	0	0	0	0	0	0	6	0	0	0	0	0	0	0	0	0	0	0
GSL|100.0|KP101204|SH216250.07FU;k:Fungi,p:Ascomycota,c:Dothideomycetes,o:Capnodiales,f:Cladosporiaceae,g:Cladosporium	Animal Pathogen-Endophyte-Lichen Parasite-Plant Pathogen-Wood Saprotroph	OTU2692	0	0	0	0	0	0	0	0	0	0	0	4	0	0	0	0	0	0	0	0	0	0	0	0	0	0	0	0	0	0	0	0	0	0	0	0	0	0	0	0	0	0	0	0	0	0	0
US|0.8344|KC869715|SH211271.07FU;k:Fungi,p:Rozellomycota	-	OTU1761	0	0	0	0	0	0	0	0	0	0	0	0	0	0	0	0	0	0	0	0	66	0	3	0	0	0	0	0	0	0	4	3	0	0	0	0	0	0	0	0	0	0	0	0	0	0	0
US|0.6645|LC204308|SH220112.07FU;k:Fungi	-	OTU4156	0	0	0	0	0	0	0	0	0	0	0	0	0	0	0	0	0	0	0	0	0	0	0	0	0	0	0	0	0	0	0	0	0	0	0	0	0	0	0	0	0	0	0	0	0	0	0
GS|100.0|FJ573135|SH181628.07FU;k:Fungi,p:Ascomycota,c:Saccharomycetes,o:Saccharomycetales,g:Candida	Undefined Saprotroph	OTU2629	0	0	0	0	0	142	0	0	0	0	0	0	0	0	0	0	0	0	0	0	0	0	0	0	0	0	0	0	0	0	0	0	0	0	0	0	0	0	0	0	0	0	0	0	0	0	0
US|0.8095|KU000368|SH030872.07FU;k:Rhizaria,p:Cercozoa	-	OTU2282	37	0	7	99	0	9	15	0	6	3	0	0	0	0	0	0	0	0	2	40	0	8	14	0	0	0	0	0	0	8	0	0	0	0	0	0	0	11	0	2	5	0	3	8	12	0	0
US|0.9987|UDB014923|SH207730.07FU;k:Fungi	-	OTU1976	0	0	0	0	0	0	0	0	0	0	4	0	7	0	0	0	0	0	0	0	0	0	0	0	0	0	0	0	0	0	6	3	0	0	0	8	0	0	0	0	0	0	0	0	0	0	0
US|0.9718|JX385415|SH204421.07FU;k:Fungi,p:Ascomycota,c:Sordariomycetes	-	OTU5447	43	0	0	0	0	8	0	0	0	0	0	0	0	0	0	0	0	0	0	0	0	0	0	0	0	0	0	0	0	0	0	2	0	0	0	0	0	0	0	6	6	0	0	0	0	0	0
US|0.8347|HG964396|SH175588.07FU;k:Fungi,p:Glomeromycota,c:Glomeromycetes,o:Glomerales,f:Glomeraceae	Arbuscular Mycorrhizal	OTU2598	0	0	0	0	0	0	0	0	0	0	0	0	0	0	0	0	0	0	0	0	0	0	0	29	0	0	0	0	0	0	0	0	0	0	0	0	0	0	0	0	0	0	0	0	0	0	0
GS|100.0|KC478551|SH182914.07FU;k:Fungi,p:Ascomycota,c:Dothideomycetes,o:Pleosporales,f:Phaeosphaeriaceae,g:Phaeosphaeriopsis	Fungal Parasite-Plant Pathogen-Plant Saprotroph	OTU3168	0	0	0	21	0	0	0	0	0	0	0	0	33	48	0	0	0	0	0	3	0	0	0	3	0	0	0	0	0	5	0	3	0	0	0	0	0	0	0	0	0	0	0	2	0	0	0
US|0.8279|LT799726|SH631030.07FU;k:Fungi,p:Rozellomycota	-	OTU2791	0	0	0	0	0	0	0	0	326	0	0	0	0	0	0	0	0	0	0	0	0	0	0	0	0	0	0	0	0	0	0	0	0	0	0	0	0	0	0	0	0	0	0	0	0	0	0
GS|99.4|KF675690|SH194783.07FU;k:Fungi,p:Basidiomycota,c:Cystobasidiomycetes,o:Cystobasidiales,f:Cystobasidiaceae,g:Occultifur	-	OTU2805	0	0	2	0	0	0	19	0	9	0	0	0	0	15	8	0	0	0	4	0	4	0	0	0	0	0	0	0	0	0	0	0	0	0	0	0	0	26	0	0	0	0	0	0	0	0	0
GS|100.0|LC204051|SH220112.07FU;k:Fungi,p:Ascomycota	-	OTU4444	0	0	0	0	5	0	0	0	0	0	6	0	17	4	0	0	0	0	3	0	0	0	0	0	0	0	0	0	0	0	0	0	0	0	0	0	0	0	0	0	0	0	0	0	0	0	0
SS|0.5900|JX915309|SH179377.07FU;k:Fungi	-	OTU2687	0	0	0	0	0	0	0	0	0	0	0	0	0	0	0	0	0	0	0	0	0	0	0	0	0	0	0	0	0	0	0	0	0	0	0	0	0	0	0	0	0	0	0	0	0	0	0
GS|100.0|FM865544|SH181920.07FU;k:Fungi,p:Glomeromycota,c:Glomeromycetes,o:Glomerales,f:Glomeraceae,g:Rhizophagus,s:Rhizophagus clarus	Arbuscular Mycorrhizal	OTU4913	0	0	0	0	0	0	0	0	0	0	0	0	0	0	0	0	0	0	0	0	0	0	0	78	0	0	0	0	0	0	0	0	0	0	0	0	0	0	0	0	0	0	0	0	0	0	0
GS|100.0|JN595827|SH205225.07FU;k:Fungi,p:Ascomycota,c:Sordariomycetes,o:Hypocreales,f:Nectriaceae,g:Fusarium,s:Fusarium solani	Animal Pathogen-Endophyte-Lichen Parasite-Plant Pathogen-Soil Saprotroph-Wood Saprotroph	OTU234	0	0	0	0	0	0	0	0	321	0	0	0	0	0	0	0	0	0	0	0	0	0	0	0	0	0	0	0	0	0	0	0	0	0	0	0	0	0	0	0	0	0	0	0	0	0	0
US|0.7736|LC204955|SH220112.07FU;k:Fungi,p:Basidiomycota	-	OTU3035	0	0	0	0	0	0	0	0	0	0	0	0	0	0	0	0	0	0	0	0	0	0	0	0	0	0	0	0	0	0	0	0	0	0	0	0	0	0	0	0	0	0	0	0	0	0	0
US|0.9907|KF849654|SH010590.07FU;k:Fungi,p:Glomeromycota,c:Glomeromycetes,o:Glomerales	Arbuscular Mycorrhizal	OTU3569	0	0	0	0	0	0	0	0	0	0	0	0	13	0	0	0	0	0	0	0	0	0	0	12	0	0	0	0	0	0	0	0	0	65	0	0	0	0	0	0	0	0	0	0	0	0	0
GS|99.3|DQ421265|SH015063.07FU;k:Fungi,p:Ascomycota,c:Sordariomycetes	-	OTU2151	0	0	0	0	0	0	0	0	0	0	0	0	0	0	0	0	0	0	0	0	0	0	0	0	0	0	0	0	0	0	0	0	0	0	0	0	0	0	0	0	0	0	0	0	0	0	0
US|0.7379|EU490139|SH477202.07FU;k:Fungi	-	OTU3185	89	0	6	0	0	0	0	0	0	0	0	0	0	0	0	0	0	0	0	0	0	0	0	0	0	0	0	0	0	38	0	0	5	0	0	0	0	0	0	0	0	0	0	0	0	0	0
GS|98.5|FJ553848|SH019578.07FU;k:Fungi,p:Basidiomycota,c:Tremellomycetes,o:Tremellales	-	OTU4506	0	0	0	0	0	0	0	0	0	0	0	0	0	0	0	0	0	0	0	0	0	0	0	0	0	0	0	0	0	0	0	0	0	0	0	0	0	0	0	0	0	0	0	0	0	0	0
GS|99.3|AB636458|SH201231.07FU;k:Fungi,p:Basidiomycota,c:Agaricomycetes,o:Agaricales,f:Inocybaceae,g:Mallocybe	Ectomycorrhizal	OTU3343	0	0	0	0	0	0	0	0	0	0	0	0	0	0	0	0	0	0	0	0	0	0	0	0	0	0	0	0	0	0	0	0	0	0	0	0	0	0	0	0	0	0	0	0	0	0	0
US|1.0000|None;k:Fungi	-	OTU3803	0	0	0	0	0	0	31	0	2	54	0	0	0	0	13	0	0	0	4	0	0	0	0	0	0	39	0	0	0	0	0	0	0	0	0	0	40	39	24	7	0	0	0	0	0	0	0
GSL|100.0|GQ179755|SH211295.07FU;k:Fungi,p:Ascomycota,c:Dothideomycetes,o:Pleosporales,f:Pleosporaceae,g:Exserohilum	Endophyte-Lichen Parasite-Plant Pathogen-Undefined Saprotroph	OTU2799	0	17	0	4	0	8	16	0	0	0	2	0	142	4	0	0	0	0	0	32	0	2	0	0	0	0	0	0	0	0	0	5	0	0	0	0	0	0	0	0	0	0	0	0	0	0	0
US|0.5698|JN906053|SH212425.07FU;k:Fungi	-	OTU3490	0	0	0	0	0	0	0	0	0	0	0	0	0	0	0	0	0	0	0	0	0	0	0	0	0	0	0	0	0	0	0	0	0	0	0	0	0	0	0	0	0	0	0	0	0	0	0
US|0.9906|KM041963|SH491814.07FU;k:Fungi,p:Glomeromycota,c:Glomeromycetes,o:Glomerales,f:Glomeraceae	Arbuscular Mycorrhizal	OTU2992	0	0	0	0	6	0	0	0	0	0	0	0	0	0	0	0	0	0	0	0	0	0	0	0	0	0	0	0	0	0	0	0	0	0	0	0	0	0	0	0	0	0	0	0	0	0	0
SS|0.6200|JN936311|SH023248.07FU;k:Fungi	-	OTU3170	0	0	0	0	0	0	0	0	0	0	0	0	0	0	0	0	0	0	0	0	0	0	0	0	0	0	0	0	0	0	0	0	0	0	0	0	0	0	0	0	0	0	0	0	0	0	0
SS|1.0000|JN905465|SH212425.07FU;k:Fungi	-	OTU4380	0	0	0	0	0	0	0	0	0	0	0	0	0	0	0	0	0	0	296	0	0	0	0	0	0	0	0	0	0	0	0	0	0	0	0	0	0	0	0	0	0	0	0	0	0	0	0
US|0.9890|DQ420716|SH209581.07FU;k:Rhizaria,p:Cercozoa	-	OTU4632	22	7	0	37	0	5	0	0	6	0	8	0	9	37	2	0	0	0	4	4	7	4	13	0	6	0	0	0	0	0	0	2	0	0	0	0	0	0	0	0	4	0	2	2	0	0	0
GS|99.5|FJ515208|SH191714.07FU;k:Fungi,p:Basidiomycota,c:Cystobasidiomycetes,o:Erythrobasidiales,g:Hasegawazyma,s:Hasegawazyma lactosa	-	OTU4583	0	0	0	0	0	0	34	0	3	0	0	0	0	0	35	0	0	0	0	0	0	0	0	0	9	0	0	0	0	0	0	0	0	0	0	0	0	22	0	0	0	0	0	0	0	0	0
SS|0.0200|GU054217|SH462509.07FU;k:Fungi,p:Ascomycota,c:Sordariomycetes,o:Sordariales	-	OTU3646	0	0	0	0	0	0	0	0	0	0	0	0	0	0	0	0	0	0	290	0	0	0	0	0	0	0	0	0	0	0	0	0	0	0	0	0	0	0	0	0	0	0	0	0	0	0	0
SS|0.5900|HQ631044|SH025756.07FU;k:Fungi,p:Ascomycota,c:Sordariomycetes,o:Hypocreales	-	OTU3807	0	0	0	0	0	0	0	0	0	0	0	0	0	0	0	0	0	0	0	0	0	0	0	0	0	0	0	0	0	281	0	0	0	0	0	0	0	0	0	0	0	0	0	0	0	0	0
US|0.9913|GU187865|SH010589.07FU;k:Fungi,p:Glomeromycota,c:Glomeromycetes,o:Glomerales	Arbuscular Mycorrhizal	OTU3933	0	0	0	9	0	0	0	0	0	0	11	0	14	0	0	0	0	0	0	0	0	0	0	11	0	0	0	0	0	0	0	0	0	43	0	0	0	0	0	0	0	0	0	0	0	0	0
GS|98.1|LT798821|SH630266.07FU;k:Fungi,p:Ascomycota,c:Dothideomycetes,o:Capnodiales,f:Teratosphaeriaceae,g:Recurvomyces	Animal Pathogen-Plant Pathogen-Undefined Saprotroph	OTU4062	0	0	0	0	0	0	0	0	0	0	4	0	41	10	0	0	0	0	0	0	0	0	0	0	0	0	0	0	0	0	0	0	0	0	0	0	0	0	0	0	0	0	0	0	0	0	0
GS|99.5|JX967522|SH190975.07FU;k:Fungi,p:Ascomycota,c:Sordariomycetes,o:Hypocreales,f:Stachybotryaceae,g:Myrothecium,s:Myrothecium leucotrichum	Undefined Saprotroph	OTU10619	0	0	0	0	0	4	4	0	0	0	0	0	0	0	0	0	0	0	0	0	0	0	0	0	0	0	0	0	0	0	0	0	0	0	0	0	0	0	0	0	0	0	0	0	0	0	0
US|0.9976|JX381483|SH492325.07FU;k:Fungi	-	OTU3485	0	0	0	144	0	0	0	0	0	0	17	0	0	0	26	0	0	0	0	0	0	0	0	0	0	0	0	0	0	0	0	0	0	0	0	0	0	0	0	0	0	0	0	0	0	0	0
GS|97.5|JX378259|SH521518.07FU;k:Fungi	-	OTU16963	0	0	0	0	0	0	43	0	0	13	0	0	0	0	23	102	16	0	15	0	0	0	0	0	0	0	0	0	0	0	0	0	0	0	0	0	0	0	0	0	0	0	0	0	0	0	0
GS|100.0|AY683137|SH209242.07FU;k:Fungi,p:Basidiomycota,c:Agaricomycetes,o:Agaricales,f:Omphalotaceae,g:Lentinula,s:Lentinula edodes	Wood Saprotroph	OTU8465	0	0	0	0	0	0	0	0	0	0	0	0	0	0	0	0	0	0	0	0	0	0	0	0	0	0	0	0	0	0	0	0	0	0	0	0	0	0	0	0	0	0	0	0	0	0	0
GS|99.6|KT360155|SH521512.07FU;k:Fungi	-	OTU4456	0	0	0	0	0	0	0	0	0	0	25	0	72	40	0	0	0	0	0	0	0	0	0	0	0	0	0	0	0	0	0	0	0	0	0	14	0	0	0	0	0	0	0	0	0	2	8
GS|99.5|KM516320|SH208736.07FU;k:Fungi,p:Ascomycota,c:Dothideomycetes,o:Pleosporales,f:Phaeosphaeriaceae,g:Paraphoma	Fungal Parasite-Plant Pathogen-Plant Saprotroph	OTU10979	0	0	0	16	0	0	0	0	0	0	0	0	25	47	0	0	0	0	0	0	0	0	0	2	0	0	0	0	0	3	0	0	0	0	0	0	0	0	0	0	0	0	0	0	0	0	2
US|0.9526|JN569359|SH025863.07FU;k:Fungi,p:Ascomycota,c:Pezizomycetes,o:Pezizales,f:Pyronemataceae	-	OTU120	0	0	0	0	0	0	0	0	0	0	0	0	0	0	0	0	0	0	0	0	0	0	0	0	0	0	0	0	0	0	0	0	0	0	0	0	0	0	0	0	0	0	0	0	0	0	0
GS|100.0|KF143787|SH182979.07FU;k:Fungi,p:Ascomycota,c:Dothideomycetes,o:Pleosporales,f:Leptosphaeriaceae,g:Leptosphaeria	Plant Pathogen-Wood Saprotroph	OTU3238	0	0	0	3	0	3	0	0	0	0	4	0	23	29	0	0	0	0	0	0	0	0	0	2	0	0	0	0	0	0	0	0	0	13	0	4	0	0	0	0	0	0	0	0	0	2	4
US|0.5395|JX489782|SH204531.07FU;k:Fungi	-	OTU3830	0	0	0	0	0	0	0	0	0	0	6	0	216	0	0	0	0	0	0	0	0	0	0	2	0	0	0	0	0	0	0	0	0	0	0	0	0	0	0	0	0	0	0	0	0	0	0
GS|99.5|FJ790876|SH198204.07FU;k:Fungi,p:Ascomycota,c:Sordariomycetes,o:Xylariales,f:Bartaliniaceae,g:Truncatella	Endophyte-Soil Saprotroph	OTU12359	0	0	5	7	0	0	0	0	9	0	0	0	0	0	0	0	0	0	0	0	0	0	0	0	2	0	0	0	0	9	0	0	0	0	0	0	0	0	0	0	0	0	3	0	0	0	0
GS|100.0|JX414210|SH207800.07FU;k:Fungi,p:Ascomycota,c:Pezizomycetes,o:Pezizales,f:Pezizaceae,g:Ruhlandiella	Dung Saprotroph-Ectomycorrhizal-Litter Saprotroph-Undefined Saprotroph	OTU405	0	0	0	0	0	0	0	0	0	0	0	0	0	0	0	0	0	0	0	0	0	0	0	0	0	0	0	0	0	0	0	0	0	0	0	0	0	0	0	0	0	0	0	0	0	0	0
GS|100.0|LK936370|SH186958.07FU;k:Fungi,p:Ascomycota,c:Dothideomycetes,o:Pleosporales,f:Pleosporaceae,g:Pithomyces,s:Pithomyces sacchari	Plant Pathogen	OTU4071	0	0	0	0	0	0	0	0	0	0	11	0	0	0	0	0	0	0	0	0	0	0	0	24	0	0	0	0	0	0	0	0	0	0	0	0	0	0	0	0	0	0	0	0	0	0	0
US|0.7928|None;k:Fungi	-	OTU3142	0	0	0	0	0	0	0	0	0	0	0	0	0	0	0	0	0	0	0	0	0	0	0	0	0	0	0	0	0	0	0	0	0	0	0	0	0	0	0	0	0	0	0	0	0	0	0
GS|100.0|KC237296|SH190191.07FU;k:Fungi,p:Basidiomycota,c:Agaricomycetes,o:Agaricales,f:Schizophyllaceae,g:Schizophyllum,s:Schizophyllum commune	Wood Saprotroph	OTU3216	0	0	0	0	0	0	0	0	0	0	0	0	0	0	9	0	0	0	233	0	0	0	13	0	0	0	0	0	0	0	0	0	0	0	0	0	0	0	0	0	0	0	0	0	0	0	0
GS|100.0|JN569344|SH218880.07FU;k:Fungi,p:Basidiomycota,c:Agaricomycetes,o:Agaricales,f:Hymenogastraceae,g:Hymenogaster	-	OTU5642	0	0	0	0	0	0	0	0	0	0	0	0	0	0	0	0	0	0	0	0	0	0	0	0	0	0	0	0	0	0	0	0	0	0	0	0	0	0	0	0	0	0	0	0	0	0	0
GS|100.0|LC146745|SH210357.07FU;k:Fungi,p:Ascomycota,c:Sordariomycetes,o:Microascales,f:Microascaceae,g:Lophotrichus,s:Lophotrichus plumbescens	Undefined Saprotroph	OTU2973	0	0	0	0	0	0	0	0	0	0	0	0	0	0	0	0	0	0	0	0	0	0	0	0	0	0	0	0	0	0	0	0	0	0	0	0	0	0	0	0	0	0	0	0	0	0	0
GS|100.0|EF619742|SH199059.07FU;k:Fungi,p:Ascomycota,c:Dothideomycetes,o:Pleosporales	-	OTU3664	0	0	0	0	0	0	0	0	0	0	0	0	0	0	0	0	0	0	0	0	0	0	0	0	0	0	0	0	0	0	0	0	0	0	0	0	0	0	0	0	0	0	198	53	0	0	0
GS|100.0|KM246158|SH207361.07FU;k:Fungi,p:Ascomycota,c:Dothideomycetes,o:Pleosporales,f:Phaeosphaeriaceae,g:Setophoma	Fungal Parasite-Plant Pathogen-Plant Saprotroph	OTU4176	0	0	2	0	0	0	0	0	0	0	0	0	16	0	0	0	0	0	0	0	0	0	0	0	0	0	0	0	0	0	0	0	0	0	195	0	0	0	0	0	0	0	0	4	0	0	8
GS|97.6|FM213343|SH182463.07FU;k:Fungi,p:Basidiomycota,c:Agaricomycetes,o:Boletales,f:Sclerodermataceae,g:Scleroderma,s:Scleroderma cepa	Ectomycorrhizal	OTU6172	0	0	0	0	0	0	0	0	0	0	0	0	0	0	0	0	0	0	0	0	0	0	0	0	0	0	0	0	0	0	0	0	0	0	0	0	0	0	0	0	0	0	0	0	0	0	0
US|0.8029|FN610922|SH180900.07FU;k:Fungi,p:Rozellomycota	-	OTU1188	0	0	0	0	0	44	0	0	0	0	0	0	0	0	0	0	0	0	0	0	61	0	0	0	0	0	0	0	0	0	0	0	0	0	0	0	0	0	0	0	23	0	0	0	0	0	0
US|0.2406|EU479768|SH213544.07FU;k:Fungi,p:Ascomycota	-	OTU4451	0	0	0	0	0	0	0	0	0	0	0	0	0	0	0	0	0	0	0	0	0	0	0	0	0	0	0	0	0	0	0	0	0	0	0	0	0	0	0	0	0	0	0	0	0	0	0
GSL|100.0|HQ880764|SH212412.07FU;k:Fungi,p:Ascomycota,c:Sordariomycetes,o:Hypocreales,f:Cordycipitaceae,g:Beauveria,s:Beauveria bassiana	Animal Pathogen	OTU1249	0	0	0	0	0	0	0	0	0	0	0	0	0	0	0	0	0	0	0	0	0	0	0	0	0	0	0	0	0	0	0	0	0	0	0	0	0	0	0	0	0	0	0	0	0	0	0
GS|100.0|KT359995|SH521512.07FU;k:Fungi,p:Basidiomycota,c:Cystobasidiomycetes,f:Symmetrosporaceae,g:Symmetrospora	-	OTU1182	0	0	0	0	0	0	0	0	0	0	40	0	0	0	0	0	0	0	0	0	0	0	0	0	0	0	0	0	0	0	0	0	0	0	0	0	0	0	0	0	0	0	0	0	0	0	0
US|0.9996|KF221592|SH221826.07FU;k:Fungi	-	OTU3572	0	0	0	0	0	245	0	0	0	0	0	0	0	0	0	0	0	0	0	0	0	0	0	0	0	0	0	0	0	0	0	0	0	0	0	0	0	0	0	0	0	0	0	0	0	0	0
GS|99.3|MF531113|SH220112.07FU;k:Fungi,p:Ascomycota	-	OTU3629	0	0	0	0	0	0	0	0	0	0	0	0	0	0	0	0	0	0	0	0	0	0	0	0	0	0	0	0	0	0	0	0	0	0	0	0	0	0	0	0	0	0	0	0	0	0	0
GS|100.0|JQ246356|SH212862.07FU;k:Fungi,p:Ascomycota,c:Dothideomycetes,o:Pleosporales,g:Latorua,s:Latorua caligans	-	OTU3737	0	0	0	0	0	27	9	0	0	0	0	0	0	9	0	0	0	0	3	0	0	0	0	6	0	0	0	0	0	0	0	0	0	0	0	0	0	0	0	0	0	0	0	0	0	0	0
GS|100.0|EU049289|SH182999.07FU;k:Fungi,p:Ascomycota,c:Dothideomycetes,o:Pleosporales	-	OTU4900	0	0	0	0	0	0	0	0	0	0	0	0	0	0	0	0	0	0	0	0	0	0	0	0	0	0	0	0	0	0	0	0	0	0	0	0	0	0	0	0	0	0	0	0	0	0	183
US|0.0000|AY853186|SH206773.07FU;k:Fungi,p:Ascomycota,c:Dothideomycetes,o:Capnodiales,f:Mycosphaerellaceae	-	OTU4862	0	0	0	0	0	6	0	0	0	0	0	0	8	0	5	0	0	0	0	0	0	0	0	0	3	0	0	0	0	0	0	0	0	0	0	0	0	0	0	0	0	0	0	0	0	5	0
GS|100.0|KP135397|SH210166.07FU;k:Fungi,p:Basidiomycota,c:Agaricomycetes,o:Polyporales,f:Meruliaceae,g:Phlebiopsis,s:Phlebiopsis flavidoalba	Undefined Saprotroph	OTU3773	0	0	0	0	0	0	0	0	0	0	0	0	0	0	0	0	0	0	238	2	0	0	0	0	0	0	0	0	0	0	0	0	0	0	0	0	0	0	0	0	0	0	0	0	0	0	0
GS|99.6|UDB009925|SH213660.07FU;k:Fungi,p:Ascomycota,c:Pezizomycetes,o:Pezizales,f:Pyronemataceae,g:Geopora	Dung Saprotroph-Ectomycorrhizal-Soil Saprotroph-Wood Saprotroph	OTU65	0	0	0	0	0	0	0	0	0	0	0	0	0	0	0	0	0	0	0	0	0	0	0	0	0	0	0	0	0	0	0	0	0	0	240	0	0	0	0	0	0	0	0	0	0	0	0
SS|0.0200|KX587496|SH193471.07FU;k:Fungi,p:Basidiomycota,c:Agaricomycetes,o:Auriculariales	-	OTU1916	0	0	0	0	0	0	0	0	0	0	0	0	0	0	0	0	0	0	0	0	0	0	0	0	0	0	0	0	0	0	0	0	0	0	0	0	0	0	0	0	0	0	0	0	0	0	0
GS|100.0|KF800468|SH013329.07FU;k:Fungi,p:Ascomycota,c:Sordariomycetes	-	OTU5243	0	0	0	0	0	27	91	0	2	0	0	0	0	2	0	0	0	0	2	0	0	0	3	0	17	0	0	0	0	0	0	0	0	0	0	0	0	0	0	0	0	0	0	0	0	0	0
GS|100.0|DQ139434|SH178718.07FU;k:Fungi,p:Ascomycota,c:Leotiomycetes,o:Erysiphales,f:Erysiphaceae,g:Podosphaera,s:Podosphaera clandestina	Plant Pathogen	OTU4045	0	0	0	0	0	0	0	0	0	0	0	0	0	0	0	0	0	0	237	0	0	0	0	0	0	0	0	0	0	0	0	0	0	0	0	0	0	0	0	0	0	0	0	0	0	0	0
GS|97.2|JX976109|SH003975.07FU;k:Fungi,p:Mortierellomycota,c:Mortierellomycetes,o:Mortierellales,f:Mortierellaceae,g:Mortierella,s:Mortierella epigama	Endophyte-Litter Saprotroph-Soil Saprotroph-Undefined Saprotroph	OTU3050	0	0	0	0	0	0	0	0	0	0	0	0	0	0	0	0	0	0	0	0	0	0	0	0	0	0	0	0	0	0	0	0	0	0	0	0	0	0	0	0	0	0	0	0	0	0	0
GS|98.5|FN562060|SH025512.07FU;k:Fungi,p:Ascomycota	-	OTU3890	0	0	0	0	0	0	0	0	0	0	0	0	0	0	11	20	0	0	0	0	0	0	0	0	0	0	0	0	0	0	0	0	0	0	0	0	0	0	0	0	0	0	0	0	0	0	0
GS|99.5|KX430964|SH629356.07FU;k:Fungi	-	OTU3164	0	0	0	0	0	0	0	0	0	0	9	0	132	26	0	0	0	0	0	0	0	0	0	0	0	0	0	0	0	5	0	0	6	0	0	0	0	0	0	0	0	0	0	0	0	0	0
GS|99.5|GU721950|SH215820.07FU;k:Fungi,p:Ascomycota,c:Dothideomycetes,o:Pleosporales,f:Didymellaceae	-	OTU11180	0	0	0	0	0	20	50	0	0	0	0	0	14	0	0	0	0	0	0	0	0	0	0	0	0	0	0	0	0	12	0	0	0	0	0	0	0	0	0	0	0	0	0	0	0	0	0
SS|0.7000|KM580041|SH489886.07FU;k:Fungi,p:Ascomycota,c:Pezizomycetes,o:Pezizales,f:Pyronemataceae	-	OTU4002	0	0	0	0	0	0	0	0	0	0	0	0	15	0	182	0	0	0	0	0	0	0	0	0	0	16	0	0	0	0	0	0	0	0	0	0	0	0	0	0	0	0	0	0	0	0	0
US|0.9998|FJ612616|SH211130.07FU;k:Fungi	-	OTU2887	0	0	0	3	0	0	0	0	0	0	0	0	0	0	0	0	0	0	0	0	21	0	0	0	0	0	0	0	0	0	0	0	0	0	0	0	0	0	0	0	2	0	0	0	0	0	0
GS|100.0|AB727347|SH197623.07FU;k:Fungi,p:Basidiomycota,c:Tremellomycetes,o:Filobasidiales,f:Filobasidiaceae,g:Filobasidium,s:Filobasidium floriforme	Undefined Saprotroph	OTU3691	0	0	0	0	0	0	0	0	0	0	0	0	0	0	0	0	0	0	0	0	0	0	0	0	0	0	0	0	0	0	0	0	0	0	0	0	0	0	0	0	0	0	0	0	0	0	0
SS|0.5000|JN802301|SH014638.07FU;k:Fungi,p:Ascomycota,c:Sordariomycetes,o:Sordariales,f:Chaetomiaceae	-	OTU5370	0	0	0	0	0	0	0	0	0	0	0	0	0	0	0	0	0	0	0	0	0	0	0	0	0	0	0	0	0	0	0	0	0	0	0	0	0	0	0	0	0	0	0	0	0	0	0
GS|100.0|FJ480435|SH214145.07FU;k:Fungi,p:Basidiomycota,c:Agaricomycetes,o:Boletales,f:Boletaceae,g:Xanthoconium	Ectomycorrhizal-Fungal Parasite-Plant Saprotroph-Wood Saprotroph	OTU3101	0	0	0	0	0	0	0	0	0	0	0	0	0	0	0	0	0	0	0	0	0	0	0	0	0	0	0	0	0	0	0	0	0	0	0	0	0	0	0	0	0	0	0	0	0	0	0
GS|97.9|KF675517|SH020865.07FU;k:Fungi,p:Basidiomycota,c:Tremellomycetes,o:Tremellales,f:Tremellaceae,g:Cryptococcus	Fungal Parasite-Undefined Saprotroph	OTU20972	0	0	0	10	0	0	43	0	0	0	0	0	0	0	0	0	0	0	0	0	0	0	0	0	0	0	0	0	0	0	0	0	0	0	0	0	0	74	14	0	0	16	6	6	0	0	0
GS|99.3|KM010072|SH196568.07FU;k:Fungi,p:Ascomycota,c:Pezizomycetes,o:Pezizales,f:Pyronemataceae,g:Otidea,s:Otidea alutacea	Ectomycorrhizal	OTU1061	0	0	0	0	0	0	0	0	0	0	0	0	0	0	0	0	0	0	0	0	0	0	0	0	0	0	0	224	0	0	0	0	0	0	0	0	0	0	0	0	0	0	0	0	0	0	0
GSL|100.0|AF317582|SH200977.07FU;k:Fungi,p:Ascomycota,c:Sordariomycetes,o:Diaporthales,f:Diaporthaceae,g:Diaporthe	Endophyte-Plant Pathogen-Plant Saprotroph	OTU3321	0	0	0	0	0	0	0	0	0	0	0	0	0	0	0	0	0	0	0	0	0	0	0	0	0	0	0	0	0	0	0	0	0	0	0	0	0	0	0	0	0	0	0	0	0	0	0
GSL|100.0|AF455507|SH175273.07FU;k:Fungi,p:Ascomycota,c:Sordariomycetes,o:Hypocreales,f:Stachybotryaceae	Undefined Saprotroph	OTU3384	0	2	0	0	2	6	108	0	12	0	0	0	2	0	0	0	0	0	4	0	0	0	0	0	74	2	0	0	0	0	0	0	0	0	0	0	0	0	0	0	0	0	0	0	0	0	0
GS|98.6|MF531925|SH220112.07FU;k:Fungi,p:Basidiomycota,c:Agaricomycetes	-	OTU3217	0	0	0	0	0	0	0	0	0	0	0	0	0	0	0	11	0	0	0	0	0	0	0	0	0	0	0	0	0	0	0	0	0	0	0	0	0	0	0	0	0	0	0	0	0	0	0
SS|0.6900|JX898594|SH187315.07FU;k:Fungi	-	OTU3116	0	0	0	0	0	0	0	0	113	0	0	0	0	0	4	0	5	0	21	0	0	0	0	0	0	0	0	0	0	0	0	0	0	19	0	0	0	0	0	0	0	0	0	0	0	0	0
GS|98.7|JN116694|SH187575.07FU;k:Fungi,p:Ascomycota,c:Dothideomycetes,o:Pleosporales,f:Pleosporaceae,g:Curvularia,s:Curvularia lunata	Plant Pathogen	OTU23878	0	0	0	0	0	0	0	0	33	2	0	0	0	0	0	0	0	0	0	0	0	0	0	10	0	0	0	0	0	0	0	0	0	0	0	0	0	0	0	0	5	0	0	5	0	4	0
GS|98.8|KT923218|SH030693.07FU;k:Fungi,p:Ascomycota,c:Sordariomycetes,o:Myrmecridiales,f:Myrmecridiaceae,g:Myrmecridium	-	OTU3669	0	0	0	0	0	0	0	0	0	0	0	0	0	0	0	0	0	0	0	0	0	0	0	0	0	0	0	0	0	0	0	0	0	0	0	0	0	0	0	0	0	0	0	0	0	0	0
US|0.7928|None;k:Fungi	-	OTU2552	0	0	0	0	0	0	0	0	0	0	0	0	0	0	0	0	0	0	0	0	0	0	0	0	0	0	0	0	0	0	0	0	0	0	0	0	0	0	0	0	0	0	0	0	0	0	0
GS|97.4|JX984780|SH020104.07FU;k:Fungi,p:Ascomycota,c:Dothideomycetes,o:Pleosporales,f:Periconiaceae,g:Periconia	-	OTU3736	0	0	0	0	0	0	0	0	9	0	3	0	0	0	0	0	0	0	0	0	0	0	0	0	0	0	0	0	0	0	0	0	0	0	0	0	0	0	0	0	0	0	0	0	0	0	0
SS|1.0000|LC204455|SH220112.07FU;k:Fungi	-	OTU19757	0	0	0	0	0	0	0	0	0	0	0	0	0	0	0	0	10	0	0	24	0	0	0	2	0	0	0	0	0	0	0	0	0	0	0	0	0	0	0	0	0	0	0	0	0	0	0
US|0.9980|KF359632|SH020431.07FU;k:Fungi	-	OTU982	0	0	12	0	0	0	0	0	0	0	0	195	0	0	0	0	0	0	0	0	0	0	6	0	0	0	0	0	0	0	0	0	0	0	0	0	0	0	0	0	0	0	0	0	0	0	0
GSL|100.0|JN943627|SH200154.07FU;k:Fungi,p:Ascomycota,c:Sordariomycetes,o:Xylariales,f:Sporocadaceae,g:Pestalotiopsis	-	OTU16386	0	0	0	0	0	0	0	0	0	0	0	0	0	0	0	0	0	0	0	0	0	0	0	0	0	0	0	0	0	0	0	0	0	13	0	0	0	0	0	0	0	0	0	0	0	0	19
US|0.9913|KM041789|SH490472.07FU;k:Fungi,p:Glomeromycota,c:Paraglomeromycetes,o:Paraglomerales	Arbuscular Mycorrhizal	OTU4959	0	0	0	0	0	0	0	0	0	0	0	0	0	0	0	0	0	0	0	0	0	0	0	0	0	0	0	0	0	0	0	0	0	0	0	0	0	0	0	0	0	0	0	0	0	5	0
GS|100.0|KT819342|SH194012.07FU;k:Fungi,p:Basidiomycota,c:Tremellomycetes,o:Cystofilobasidiales,f:Cystofilobasidiaceae,g:Cystofilobasidium,s:Cystofilobasidium macerans	Leaf Saprotroph	OTU2104	0	0	0	0	0	0	0	0	0	0	0	0	0	0	0	0	0	0	0	0	0	0	0	0	0	0	0	0	0	0	3	0	0	0	0	0	0	0	0	0	0	0	0	0	0	0	0
SS|1.0000|EU555000|SH189857.07FU;k:Fungi,p:Ascomycota,c:Pezizomycetes,o:Pezizales,f:Pezizaceae	-	OTU18254	0	0	0	0	0	0	0	0	0	0	0	0	0	0	0	0	0	0	0	0	0	0	0	0	19	0	0	0	0	0	0	0	0	0	0	0	0	0	0	0	0	0	0	0	0	0	0
GS|98.4|DQ092513|SH211030.07FU;k:Fungi,p:Ascomycota,c:Dothideomycetes,o:Pleosporales,f:Didymellaceae,g:Phoma	Animal Pathogen-Plant Pathogen-Undefined Saprotroph	OTU1674	0	0	0	0	0	0	0	0	0	0	0	0	0	34	0	0	0	0	0	0	0	0	0	0	0	0	0	0	0	14	0	0	0	0	0	0	0	0	0	0	8	14	0	0	0	0	14
US|0.7736|UDB014918|SH531931.07FU;k:Fungi,p:Glomeromycota	-	OTU3694	0	0	0	0	0	0	0	0	0	0	0	0	0	0	60	13	15	0	31	0	0	0	0	0	0	0	0	0	0	0	0	0	0	0	0	0	0	18	0	0	0	0	0	0	0	0	0
GDL|100.0|LC125622|SH195458.07FU;k:Fungi,p:Ascomycota	-	OTU3810	0	0	0	5	0	0	0	0	5	0	0	0	0	0	0	0	0	0	0	0	0	0	0	0	0	0	0	0	0	0	0	0	0	0	0	0	0	0	0	0	0	0	0	0	0	3	0
GS|98.5|MF966002|SH193471.07FU;k:Fungi,p:Ascomycota,c:Sordariomycetes,o:Sordariales	-	OTU11221	0	0	0	0	0	0	0	0	0	0	0	0	0	0	36	8	149	0	3	0	0	0	0	0	0	0	0	0	0	8	0	0	0	0	0	0	0	0	0	0	0	0	0	0	0	0	0
SS|1.0000|EU668304|SH213612.07FU;k:Fungi,p:Ascomycota,c:Pezizomycetes,o:Pezizales,f:Tuberaceae,g:Tuber	Ectomycorrhizal	OTU5378	0	0	0	0	0	0	0	0	0	0	0	0	0	0	0	0	0	0	0	0	0	0	0	0	0	0	0	0	0	0	0	0	0	0	0	0	0	0	0	0	0	0	0	0	0	0	0
GS|98.9|MF532905|SH220112.07FU;k:Fungi,p:Basidiomycota,c:Agaricomycetes	-	OTU3386	0	0	0	0	0	0	0	0	0	0	0	0	0	0	0	0	0	0	0	0	0	0	0	0	0	0	0	0	0	0	0	0	0	0	0	0	0	0	0	0	0	0	0	0	0	0	0
US|0.7836|JX967363|SH190975.07FU;k:Fungi,p:Basidiomycota	-	OTU3711	0	0	0	0	0	0	0	0	0	0	0	0	0	0	0	0	0	0	0	0	0	0	0	0	0	0	0	0	0	0	0	0	0	0	0	0	0	0	0	0	0	0	0	0	0	0	0
US|0.9914|MF965934|SH193471.07FU;k:Fungi,p:Ascomycota,c:Orbiliomycetes	-	OTU4490	0	0	0	0	0	0	0	0	0	0	0	0	0	0	0	0	0	0	0	0	0	0	0	0	0	0	0	0	0	0	0	0	0	0	0	0	0	0	0	0	0	0	0	0	0	0	0
US|0.9916|EU489927|SH176534.07FU;k:Fungi	-	OTU3734	0	12	0	0	0	0	0	0	59	15	0	0	0	0	0	25	9	0	2	0	0	0	0	0	0	0	0	0	0	6	0	0	0	0	0	0	0	0	0	0	0	0	0	0	0	0	0
GS|100.0|HE792919|SH187583.07FU;k:Fungi,p:Ascomycota,c:Dothideomycetes,o:Pleosporales,f:Pleosporaceae,g:Bipolaris,s:Bipolaris micropus	Plant Pathogen	OTU4347	0	0	0	8	0	0	0	0	131	6	0	0	0	0	0	0	0	0	0	0	0	0	0	0	0	0	0	0	0	0	0	0	0	0	0	0	0	0	0	0	0	0	0	0	0	0	0
US|0.5535|EU563598|SH023709.07FU;k:Fungi	-	OTU2840	0	0	0	0	0	0	0	0	0	0	0	0	0	0	122	73	0	0	0	0	0	0	0	0	0	0	0	0	0	0	0	0	0	0	0	0	0	0	0	0	0	0	0	0	0	0	0
GS|99.5|GU721706|SH186594.07FU;k:Fungi,p:Ascomycota,c:Dothideomycetes,o:Pleosporales	-	OTU5500	0	0	0	0	0	0	0	0	0	0	0	0	8	0	0	0	0	0	0	0	0	0	0	0	0	0	0	0	0	36	0	3	2	102	0	0	0	0	0	0	0	0	0	0	0	0	4
US|0.7928|None;k:Fungi	-	OTU7916	0	0	0	0	0	0	0	0	0	0	0	0	0	0	0	0	0	0	0	0	0	0	0	0	0	0	0	0	0	0	0	0	0	0	0	0	0	0	0	0	0	0	0	0	0	0	0
GS|98.3|KM246189|SH529465.07FU;k:Fungi,p:Basidiomycota,c:Tremellomycetes,o:Tremellales,f:Tremellaceae,g:Cryptococcus	Fungal Parasite-Undefined Saprotroph	OTU1819	0	0	0	5	0	0	0	0	0	0	0	0	4	0	0	0	0	0	0	0	0	0	0	0	0	0	0	0	0	0	0	0	9	0	0	0	0	0	0	0	0	16	47	30	0	7	4
US|0.9999|JX385586|SH529920.07FU;k:Fungi	-	OTU4387	0	0	0	0	0	0	0	0	0	0	0	0	0	0	0	0	0	0	0	0	0	0	0	0	0	0	0	0	0	0	0	0	0	0	0	0	0	0	0	0	0	0	0	0	0	0	0
GS|100.0|AF444292|SH194775.07FU;k:Fungi,p:Basidiomycota,c:Cystobasidiomycetes,o:Cystobasidiales,f:Cystobasidiaceae,g:Cystobasidium,s:Cystobasidium pinicola	Fungal Parasite	OTU2408	0	0	0	0	0	0	25	0	0	0	4	0	0	0	0	0	0	0	0	0	0	0	0	0	0	0	0	115	0	0	0	0	0	0	0	0	0	4	0	0	0	0	0	0	0	0	0
GS|98.9|KF849683|SH202640.07FU;k:Fungi,p:Glomeromycota,c:Glomeromycetes,o:Glomerales,f:Glomeraceae	Arbuscular Mycorrhizal	OTU4482	0	0	0	0	0	0	0	0	0	0	0	0	0	0	0	0	0	0	0	0	0	0	0	189	0	0	0	0	0	0	0	0	0	0	0	0	0	0	0	0	0	0	0	0	0	0	0
GS|100.0|AF444408|SH183366.07FU;k:Fungi,p:Basidiomycota,c:Tremellomycetes,o:Cystofilobasidiales,f:Mrakiaceae,g:Udeniomyces,s:Udeniomyces megalosporus	-	OTU3793	0	0	0	0	0	0	0	0	0	0	0	0	0	0	0	0	0	0	0	0	0	0	0	0	0	0	0	0	0	0	0	0	0	0	0	0	0	0	0	0	0	0	0	0	0	0	0
GSL|100.0|GU227892|SH195650.07FU;k:Fungi,p:Ascomycota,c:Sordariomycetes,o:Glomerellales,f:Glomerellaceae,g:Colletotrichum	Endophyte-Plant Pathogen	OTU4498	0	0	0	0	0	0	174	0	4	0	0	0	0	0	0	6	0	0	0	0	0	0	0	0	0	0	0	0	0	0	0	0	0	0	0	0	0	0	2	0	0	0	0	0	0	0	0
GS|100.0|KJ701206|SH205936.07FU;k:Fungi,p:Basidiomycota,c:Cystobasidiomycetes,f:Symmetrosporaceae	-	OTU3424	0	0	0	0	0	0	10	0	0	0	11	0	13	0	0	0	0	0	2	0	0	0	0	0	7	0	0	0	0	0	0	0	0	0	0	0	0	0	0	0	0	0	0	0	2	0	0
GS|100.0|JN181160|SH180503.07FU;k:Fungi,p:Basidiomycota,c:Tremellomycetes,o:Tremellales,f:Bulleribasidiaceae,g:Hannaella,s:Hannaella kunmingensis	Fungal Parasite-Undefined Saprotroph	OTU1271	0	0	0	0	0	0	0	0	0	0	0	0	0	0	0	0	0	0	0	0	0	11	0	0	0	0	0	0	0	0	0	0	0	0	0	0	0	0	0	0	0	0	0	0	0	0	0
GS|100.0|JX999971|SH001112.07FU;k:Fungi,p:Glomeromycota,c:Glomeromycetes,o:Glomerales,f:Glomeraceae	Arbuscular Mycorrhizal	OTU3767	0	0	0	0	0	0	0	0	0	0	0	0	0	0	0	0	0	0	0	0	0	0	0	0	0	0	0	0	0	0	35	0	0	0	0	0	0	0	0	0	146	0	0	5	0	0	0
GS|100.0|AJ557750|SH185952.07FU;k:Fungi,p:Ascomycota,c:Sordariomycetes,o:Hypocreales,f:Hypocreaceae,g:Trichoderma,s:Trichoderma hamatum	Undefined Saprotroph	OTU5353	0	0	0	0	0	0	69	0	0	0	0	0	0	0	12	0	0	0	17	0	0	0	0	0	49	13	0	18	0	0	0	0	0	0	0	0	0	0	0	0	0	0	0	0	0	0	0
US|0.7230|None;k:Fungi	-	OTU3612	0	0	0	0	0	0	0	0	0	0	0	0	0	0	0	0	0	0	0	0	0	0	0	0	0	0	0	0	0	0	0	0	0	0	0	0	0	0	0	0	0	0	0	0	0	0	0
US|0.4851|HQ542912|SH184018.07FU;k:Fungi	-	OTU6658	0	0	0	0	0	0	0	0	0	0	16	0	28	28	0	0	0	0	0	0	0	0	4	10	0	0	0	0	0	0	0	0	0	0	0	0	0	0	0	0	0	0	0	0	0	0	2
GS|98.1|KY821702|SH220112.07FU;k:Fungi,p:Ascomycota,c:Sordariomycetes,o:Sordariales	-	OTU4220	0	0	0	0	0	0	84	0	0	0	0	0	0	0	0	0	0	37	0	0	0	0	0	0	0	49	0	0	0	0	0	0	0	0	0	0	0	0	0	0	0	0	0	0	0	0	0
SS|0.3300|AY896483|SH176079.07FU;k:Fungi,p:Glomeromycota	-	OTU4773	0	0	0	0	0	0	0	0	0	0	0	0	0	0	0	0	0	0	0	0	0	0	0	29	0	0	0	0	0	0	0	0	0	0	126	0	0	0	0	0	0	0	0	0	0	0	0
GS|99.5|KJ188659|SH030582.07FU;k:Fungi,p:Ascomycota	-	OTU4357	0	0	0	0	29	14	29	0	0	0	0	0	0	0	0	0	0	0	0	0	0	0	0	0	0	0	0	0	0	0	0	0	0	0	0	0	0	0	0	0	0	0	34	0	0	0	0
GS|100.0|EU915442|SH188402.07FU;k:Fungi,p:Basidiomycota,c:Malasseziomycetes,o:Malasseziales,f:Malasseziaceae,g:Malassezia,s:Malassezia sympodialis	Animal Pathogen-Undefined Saprotroph	OTU5122	0	0	0	0	0	0	0	0	0	0	0	0	0	0	0	0	0	0	0	0	0	0	0	0	0	0	2	0	0	0	0	0	0	0	0	0	0	0	0	0	0	0	0	0	0	0	0
GS|98.4|KT999390|SH202458.07FU;k:Fungi	-	OTU5877	0	2	0	16	0	0	0	0	0	0	0	0	47	15	0	0	0	0	0	0	0	0	0	4	0	0	0	0	0	3	0	0	0	0	0	22	0	0	0	0	0	0	0	6	0	6	10
GS|97.9|KF617308|SH184560.07FU;k:Fungi,p:Basidiomycota,c:Agaricomycetes,o:Thelephorales,f:Thelephoraceae	-	OTU315	0	0	0	0	0	0	0	0	0	0	0	0	0	0	0	0	0	0	0	0	0	0	0	0	0	0	0	0	0	0	0	0	0	0	0	0	0	0	0	0	0	0	0	0	0	0	0
US|0.9969|None;k:Fungi	-	OTU3846	0	0	0	0	0	0	0	0	160	0	0	0	0	0	0	0	0	0	0	0	0	0	0	0	8	0	0	0	0	0	0	10	0	0	0	0	0	0	0	0	0	0	0	0	0	0	0
US|0.7534|GU174376|SH473352.07FU;k:Fungi,p:Ascomycota	-	OTU5079	0	0	0	0	0	0	0	0	0	0	0	0	0	0	0	0	0	0	0	0	0	0	0	0	0	0	0	0	0	0	0	0	0	0	0	0	0	0	0	0	0	0	0	0	0	0	0
US|0.9998|AM931014|SH004921.07FU;k:Fungi	-	OTU4553	0	0	0	0	0	0	0	0	0	0	0	0	0	0	0	0	0	0	0	0	0	0	0	0	0	0	0	0	0	0	0	0	0	0	0	0	0	0	0	0	0	0	0	0	0	0	0
GS|100.0|KM041862|SH496987.07FU;k:Fungi,p:Glomeromycota,c:Glomeromycetes,o:Glomerales,f:Glomeraceae	Arbuscular Mycorrhizal	OTU4775	0	0	0	0	0	0	0	0	0	0	0	0	0	0	0	0	0	0	0	0	0	0	0	0	0	0	0	0	0	0	0	0	0	0	0	3	0	0	0	0	0	0	0	0	0	0	0
US|1.0000|FJ770078|SH004920.07FU;k:Fungi	-	OTU3772	0	0	0	0	0	0	0	0	0	0	0	0	0	0	0	0	0	0	0	0	0	0	0	0	0	0	0	0	0	0	0	0	0	0	0	0	0	0	0	0	0	0	0	0	0	2	3
US|0.5535|GQ510246|SH202968.07FU;k:Fungi	-	OTU8355	0	0	0	0	0	0	0	0	0	0	0	0	0	0	0	0	0	0	0	0	0	0	0	0	0	0	0	0	0	0	0	0	0	0	0	0	0	0	0	0	0	0	0	0	0	0	0
SS|0.9600|AM901805|SH203797.07FU;k:Fungi,p:Basidiomycota,c:Tremellomycetes,o:Tremellales,f:Bulleribasidiaceae,g:Vishniacozyma	Fungal Parasite-Undefined Saprotroph	OTU3826	0	0	0	0	0	0	0	0	0	0	0	0	0	0	0	0	0	0	0	0	0	0	0	0	0	0	0	0	0	0	0	0	0	0	0	0	0	0	0	0	0	0	0	8	0	0	0
GS|100.0|KP213119|SH211283.07FU;k:Fungi,p:Ascomycota,c:Sordariomycetes,o:Sordariales,f:Cephalothecaceae,g:Phialemonium,s:Phialemonium dimorphosporum	Undefined Saprotroph	OTU4556	0	0	0	0	0	0	12	0	0	0	0	0	0	0	0	104	0	0	4	0	0	0	0	0	0	0	0	0	0	0	0	0	0	0	0	0	0	0	0	0	0	0	0	0	0	0	0
US|0.9901|KT809050|SH197511.07FU;k:Fungi,p:Ascomycota,c:Sordariomycetes,o:Hypocreales,f:Stachybotryaceae	Undefined Saprotroph	OTU6174	0	0	0	0	0	0	0	0	0	0	0	0	28	14	0	0	0	0	0	0	0	0	0	0	0	0	0	0	0	0	0	0	0	0	0	0	0	0	0	0	0	0	0	0	0	0	0
GS|97.0|JX631220|SH031878.07FU;k:Fungi,p:Basidiomycota,c:Agaricomycetes,o:Cantharellales,f:Ceratobasidiaceae,g:Ceratobasidium	Endomycorrhizal-Plant Pathogen-Undefined Saprotroph	OTU6991	0	0	0	0	0	0	0	0	0	0	0	0	0	0	0	0	0	0	0	0	0	0	0	0	0	0	0	0	0	0	0	0	0	0	0	0	0	0	0	0	0	0	0	0	0	0	0
GS|100.0|HE820541|SH009369.07FU;k:Fungi,p:Basidiomycota,c:Agaricomycetes,o:Agaricales,f:Cortinariaceae,g:Cortinarius	Ectomycorrhizal	OTU4001	0	0	0	0	0	0	0	0	0	0	0	0	0	0	0	0	0	0	0	0	0	0	0	0	0	0	0	0	0	0	0	0	0	0	0	0	0	0	0	0	0	0	0	0	0	0	0
SS|0.0300|MF531718|SH220112.07FU;k:Fungi,p:Basidiomycota,c:Agaricomycetes,o:Sebacinales,f:Sebacinaceae	-	OTU871	0	0	0	0	0	0	0	0	0	0	0	100	0	0	0	0	0	0	0	0	0	0	0	0	0	0	0	0	0	0	0	0	0	0	0	0	0	0	0	0	0	0	0	0	0	0	0
GS|98.0|JN569346|SH189857.07FU;k:Fungi,p:Ascomycota,c:Pezizomycetes,o:Pezizales,f:Pezizaceae	-	OTU16019	0	0	0	0	0	0	0	0	0	3	0	0	0	13	11	2	0	0	2	3	0	0	7	5	0	10	0	0	0	0	0	0	0	0	0	0	0	0	0	0	0	0	0	0	0	0	0
GS|100.0|KU609530|SH194979.07FU;k:Fungi,p:Basidiomycota,c:Microbotryomycetes,o:Sporidiobolales,f:Sporidiobolaceae,g:Sporobolomyces,s:Sporobolomyces carnicolor	Fungal Parasite-Litter Saprotroph	OTU4313	0	0	0	0	0	0	0	0	0	0	0	0	0	0	0	0	0	0	0	0	0	0	0	0	0	0	0	0	0	0	0	0	0	0	0	0	0	0	0	0	0	0	0	0	0	0	0
GS|97.3|KM208483|SH521444.07FU;k:Fungi,p:Glomeromycota	-	OTU24595	0	0	0	0	0	0	0	0	0	0	0	0	0	0	0	0	0	0	0	0	0	0	0	167	0	0	0	0	0	0	0	0	0	0	0	0	0	0	0	0	0	0	0	0	0	0	0
GS|99.6|DQ420922|SH198119.07FU;k:Fungi,p:Ascomycota,c:Leotiomycetes,o:Helotiales	-	OTU1783	0	0	0	0	0	0	0	0	0	0	0	0	3	0	0	0	0	0	0	0	0	0	0	0	0	0	0	0	0	0	0	0	0	0	0	0	0	0	0	0	0	0	0	0	0	0	0
US|0.7342|None;k:Fungi,p:Glomeromycota	-	OTU9893	0	0	0	0	0	0	0	0	0	0	2	0	0	5	0	0	0	0	0	0	4	8	2	11	0	0	0	0	0	0	0	0	0	0	2	0	0	0	0	0	0	0	0	0	0	0	0
SS|0.0100|HQ829334|SH022919.07FU;k:Fungi,p:Ascomycota,c:Sordariomycetes,o:Togniniales,f:Togniniaceae,g:Phaeoacremonium	-	OTU4335	0	0	0	0	0	0	0	0	0	0	0	0	0	150	0	0	0	0	0	0	0	0	0	0	0	0	0	0	0	0	0	0	0	0	0	0	0	0	0	0	0	0	0	0	0	0	0
SS|0.7900|KU601581|SH523070.07FU;k:Fungi	-	OTU4927	0	0	0	0	0	0	0	0	0	0	0	0	0	0	0	0	0	0	0	0	0	0	0	0	0	0	0	0	0	0	0	0	0	0	0	0	0	0	0	0	0	0	0	0	0	0	0
GS|100.0|AB073229|SH194502.07FU;k:Fungi,p:Basidiomycota,c:Microbotryomycetes,o:Sporidiobolales,f:Sporidiobolaceae,g:Rhodosporidiobolus,s:Rhodosporidiobolus azoricus	Animal Pathogen-Undefined Saprotroph	OTU4297	0	0	0	0	0	0	0	0	0	0	0	0	20	0	0	0	0	0	0	0	0	0	0	0	0	0	0	0	0	6	0	3	0	0	0	0	0	0	0	0	0	0	0	0	0	0	0
GSL|100.0|AF385445|SH182100.07FU;k:Fungi,p:Basidiomycota,c:Tremellomycetes,o:Tremellales,f:Bulleribasidiaceae,g:Dioszegia	Fungal Parasite-Undefined Saprotroph	OTU2000	0	0	0	0	0	0	0	0	0	0	0	0	0	0	0	0	0	0	0	0	0	0	0	0	0	0	0	0	0	0	0	0	0	0	0	0	0	0	0	0	0	0	0	0	0	10	0
GS|98.9|KT768212|SH181619.07FU;k:Fungi,p:Basidiomycota,c:Tremellomycetes,o:Tremellales,f:Trimorphomycetaceae,g:Saitozyma	Fungal Parasite-Undefined Saprotroph	OTU22166	0	0	0	0	0	0	0	0	0	0	0	0	0	0	0	0	0	0	0	0	0	0	0	24	0	0	0	0	0	0	0	0	0	0	0	0	0	0	0	0	0	0	0	0	0	0	0
GSL|100.0|HQ604408|SH201230.07FU;k:Fungi,p:Basidiomycota,c:Agaricomycetes,o:Agaricales,f:Inocybaceae,g:Inocybe	Ectomycorrhizal	OTU5671	0	0	0	0	0	0	0	0	0	0	0	0	0	0	0	0	0	0	0	0	0	0	0	0	0	0	0	0	0	0	162	0	0	0	0	0	0	0	0	0	0	0	0	0	0	0	0
GS|100.0|AY452509|SH174361.07FU;k:Fungi,p:Ascomycota,c:Sordariomycetes,o:Glomerellales,f:Plectosphaerellaceae,g:Lectera	Animal Pathogen-Endophyte-Fungal Parasite-Plant Pathogen=Wood Saprotroph	OTU3739	0	0	0	0	0	0	0	0	0	0	8	0	30	10	0	0	0	0	0	9	0	0	0	0	0	0	0	0	0	0	0	0	4	0	0	0	0	0	0	0	0	0	0	60	0	2	0
GS|98.6|KJ484646|SH192943.07FU;k:Fungi,p:Glomeromycota,c:Paraglomeromycetes,o:Paraglomerales,f:Paraglomeraceae,g:Paraglomus	Arbuscular Mycorrhizal	OTU4817	0	0	0	0	0	0	0	0	0	0	0	0	0	0	0	0	0	0	0	0	0	0	0	0	0	0	0	0	0	0	0	0	0	0	157	0	0	0	0	0	0	0	0	0	0	0	0
SS|0.5800|FN547606|SH203806.07FU;k:Fungi,p:Glomeromycota,c:Glomeromycetes,o:Gigasporales,f:Gigasporaceae,g:Cetraspora	Arbuscular Mycorrhizal	OTU4230	0	0	0	0	0	0	0	0	0	0	0	0	0	0	0	0	0	0	0	0	0	0	0	0	0	0	0	0	0	0	0	0	0	0	0	0	0	0	0	0	0	0	0	0	0	0	0
US|0.8468|JX390037|SH524639.07FU;k:Fungi,p:Basidiomycota	-	OTU4908	0	0	0	0	0	0	6	0	11	0	0	0	0	0	0	0	0	0	11	10	0	34	0	2	0	0	0	0	0	39	0	0	3	0	0	0	0	0	0	13	0	0	0	0	0	0	0
GS|100.0|KF435338|SH209884.07FU;k:Fungi,p:Ascomycota,c:Sordariomycetes,o:Hypocreales,f:Nectriaceae,g:Albonectria,s:Albonectria rigidiuscula	Undefined Saprotroph	OTU3459	0	0	0	0	0	0	4	0	0	0	0	0	74	22	0	0	0	0	0	0	0	0	0	0	0	0	0	0	0	0	0	0	0	0	0	0	0	0	0	0	0	0	0	0	0	0	6
GS|100.0|FJ999654|SH211730.07FU;k:Fungi,p:Ascomycota,c:Sordariomycetes	-	OTU5312	0	0	0	0	0	0	0	0	0	0	0	0	0	0	0	0	0	0	0	0	0	0	0	0	0	0	0	0	0	0	0	0	0	0	0	0	0	0	0	0	0	0	0	0	0	0	0
US|0.5644|GU054285|SH204051.07FU;k:Fungi	-	OTU4228	0	0	0	0	0	0	0	0	0	0	0	0	15	21	0	0	0	0	0	0	0	0	0	6	0	0	0	0	0	0	0	0	0	0	0	0	0	0	0	0	0	0	0	0	0	0	0
US|0.8279|KC966235|SH030909.07FU;k:Fungi,p:Rozellomycota	-	OTU4620	0	0	0	0	0	0	0	0	21	0	0	0	0	0	0	0	0	0	0	0	0	0	0	0	0	0	0	0	0	0	0	0	0	0	0	0	0	0	0	0	0	0	0	0	0	0	0
GS|99.5|MF966046|SH193471.07FU;k:Fungi	-	OTU1988	0	0	0	3	0	0	0	0	0	0	0	0	15	18	0	0	0	0	0	0	0	0	0	0	0	0	0	0	0	0	0	0	0	0	0	10	0	0	0	0	0	0	0	0	0	6	6
GS|100.0|HQ649975|SH179784.07FU;k:Fungi,p:Ascomycota,c:Leotiomycetes,o:Helotiales	-	OTU1446	0	0	0	0	0	0	0	0	0	0	0	0	0	0	0	0	0	0	0	0	0	0	0	0	0	0	0	0	0	0	0	0	0	0	0	0	0	0	0	0	0	0	0	0	0	0	0
GS|100.0|GU581261|SH017668.07FU;k:Fungi,p:Ascomycota,c:Dothideomycetes,o:Pleosporales	-	OTU1840	0	0	0	0	0	0	0	0	0	0	0	0	30	0	0	0	0	0	0	0	0	0	0	0	0	0	0	0	0	0	0	0	0	0	0	0	0	0	0	0	0	0	0	0	0	0	4
GSL|100.0|KF810894|SH197589.07FU;k:Fungi,p:Ascomycota,c:Dothideomycetes,o:Pleosporales,f:Corynesporascaceae,g:Corynespora,s:Corynespora cassiicola	Undefined Saprotroph	OTU4493	0	0	0	0	0	0	0	0	0	0	0	0	135	0	0	0	0	0	0	0	0	0	0	0	0	0	0	0	0	0	0	0	0	0	0	0	0	0	0	0	0	0	0	0	0	0	7
US|0.9856|GU187865|SH010589.07FU;k:Fungi,p:Glomeromycota,c:Glomeromycetes,o:Glomerales	Arbuscular Mycorrhizal	OTU21942	0	0	0	0	0	0	0	0	0	0	0	0	8	0	0	0	0	0	0	0	0	0	0	0	0	0	0	0	0	0	0	0	0	0	0	0	0	0	0	0	0	0	0	0	0	0	0
US|0.6916|EU490139|SH477202.07FU;k:Fungi,p:Entomophthoromycota	-	OTU4052	0	0	55	0	0	0	0	0	0	0	0	0	0	0	0	0	0	0	0	0	0	0	0	0	0	0	0	0	0	0	0	0	0	0	0	0	0	0	0	0	0	0	0	0	94	0	0
SS|1.0000|KC841948|SH192209.07FU;k:Fungi	-	OTU5764	0	0	0	0	0	0	0	0	0	0	0	0	0	0	0	0	0	0	0	0	0	0	0	0	0	0	0	0	0	0	0	0	0	0	0	0	0	0	0	0	0	0	0	0	0	0	0
SS|0.0700|KU000541|SH030872.07FU;k:Protozoa,p:Choanozoa	-	OTU5741	0	0	0	0	0	0	0	0	0	0	0	0	0	0	17	130	0	0	0	0	0	0	0	0	0	0	0	0	0	0	0	0	0	0	0	0	0	0	0	0	0	0	0	0	0	0	0
GS|100.0|EU554622|SH202296.07FU;k:Fungi,p:Ascomycota,c:Dothideomycetes,o:Capnodiales,f:Cladosporiaceae,g:Toxicocladosporium	Animal Pathogen-Endophyte-Lichen Parasite-Plant Pathogen-Wood Saprotroph	OTU1143	0	0	0	0	0	0	0	0	0	0	0	0	12	0	0	0	0	0	0	0	0	0	0	0	0	0	0	0	0	0	0	0	0	0	0	0	0	0	0	0	0	0	0	0	0	0	0
GS|100.0|AM262403|SH181580.07FU;k:Fungi,p:Ascomycota,c:Sordariomycetes,o:Chaetosphaeriales,f:Chaetosphaeriaceae,g:Chloridium	Plant Saprotroph-Wood Saprotroph	OTU1401	0	0	0	0	0	0	0	0	62	0	0	0	0	0	0	0	0	0	0	0	0	0	0	0	0	0	0	0	0	0	0	0	0	0	0	0	6	0	0	0	0	0	0	0	0	0	0
US|0.9526|AY236258|SH181681.07FU;k:Fungi,p:Glomeromycota,c:Glomeromycetes,o:Glomerales,f:Glomeraceae	Arbuscular Mycorrhizal	OTU15511	0	0	0	0	0	0	0	0	0	0	0	0	0	0	0	0	0	0	0	0	0	0	0	0	0	0	0	0	0	0	0	0	0	0	0	0	0	0	0	0	0	0	0	0	0	0	0
GS|99.5|HQ832830|SH180501.07FU;k:Fungi,p:Basidiomycota,c:Tremellomycetes,o:Tremellales,f:Tremellaceae,g:Cryptococcus	Fungal Parasite-Undefined Saprotroph	OTU186	0	0	0	0	0	0	145	0	0	0	0	0	0	0	0	0	0	0	0	0	0	0	0	0	0	0	0	0	0	0	0	0	0	0	0	0	0	0	0	0	0	0	0	0	0	0	0
GS|97.6|KY822269|SH220112.07FU;k:Fungi	-	OTU4925	0	0	0	0	0	0	0	0	0	0	0	0	0	0	6	0	99	0	40	0	0	0	0	0	0	0	0	0	0	0	0	0	0	0	0	0	0	0	0	0	0	0	0	0	0	0	0
US|0.9994|UDB014811|SH531923.07FU;k:Fungi	-	OTU4982	0	0	0	0	0	0	0	0	0	0	0	0	0	0	0	0	0	0	0	0	0	0	0	0	0	0	0	0	0	0	0	0	0	0	0	0	0	0	0	0	0	0	0	0	0	0	0
GSL|100.0|JN391304|SH197714.07FU;k:Fungi,p:Ascomycota,c:Saccharomycetes,o:Saccharomycetales	-	OTU2862	0	0	0	0	0	0	0	0	0	0	0	0	0	0	0	0	0	0	0	0	0	0	0	0	0	13	0	0	0	0	0	0	0	0	0	0	0	0	0	0	0	0	0	0	0	0	0
US|0.4799|UDB014715|SH533602.07FU;k:Fungi	-	OTU6649	0	0	0	0	0	0	0	0	0	0	0	0	0	0	0	0	0	0	0	0	0	0	0	0	0	0	0	0	0	0	0	0	0	27	0	0	0	0	0	0	0	0	0	0	0	0	0
GS|97.9|GU722054|SH179785.07FU;k:Fungi,p:Ascomycota,c:Leotiomycetes,o:Helotiales,f:Helotiaceae,g:Articulospora	Ectomycorrhizal-Fungal Parasite-Plant Pathogen-Wood Saprotroph	OTU2365	26	0	0	10	0	0	0	0	0	0	0	0	0	0	0	0	0	0	0	0	0	0	0	0	0	0	0	0	0	33	0	7	0	0	0	0	0	0	0	0	0	0	0	24	0	0	5
GS|100.0|JQ781723|SH204052.07FU;k:Fungi,p:Ascomycota,c:Dothideomycetes,o:Pleosporales,f:Periconiaceae,g:Periconia,s:Periconia macrospinosa	Endophyte-Plant Pathogen-Wood Saprotroph	OTU5137	0	0	0	0	0	0	0	0	0	0	0	0	0	0	0	0	0	0	0	0	0	0	0	2	0	0	0	0	0	0	0	0	0	0	0	0	0	0	0	0	0	0	0	0	0	0	0
US|0.7866|None;k:Fungi,p:Kickxellomycota	-	OTU3616	0	0	0	0	0	0	0	0	0	0	0	136	0	0	0	0	0	0	0	0	0	0	0	0	0	0	0	0	0	0	0	0	0	0	0	0	0	0	0	0	0	0	0	0	0	0	0
GS|100.0|KJ125534|SH219676.07FU;k:Fungi,p:Ascomycota,c:Sordariomycetes,o:Hypocreales,f:Nectriaceae,g:Fusarium,s:Fusarium chlamydosporum	Animal Pathogen-Endophyte-Lichen Parasite-Plant Pathogen-Soil Saprotroph-Wood Saprotroph	OTU1878	0	0	0	0	0	0	0	0	10	0	3	0	58	0	0	0	5	0	0	0	0	0	0	4	0	0	0	0	0	14	0	0	0	0	0	0	0	0	0	0	0	0	3	0	0	0	0
US|0.9913|KF849654|SH010590.07FU;k:Fungi,p:Glomeromycota,c:Glomeromycetes,o:Glomerales	Arbuscular Mycorrhizal	OTU4744	0	0	0	0	0	0	0	0	0	0	5	0	8	0	0	0	0	0	0	0	0	0	0	3	0	0	0	0	0	0	0	0	0	0	0	0	0	0	0	0	0	0	0	0	0	0	0
GS|97.5|FM999527|SH177896.07FU;k:Fungi,p:Basidiomycota,c:Agaricomycetes,o:Thelephorales,f:Thelephoraceae,g:Tomentella	Ectomycorrhizal-Undefined Saprotroph	OTU8100	0	0	0	0	0	0	0	0	0	0	0	0	0	0	0	0	0	0	0	0	0	0	0	0	0	0	0	0	0	0	0	0	0	0	0	0	0	0	0	0	0	0	0	0	0	0	0
GSL|100.0|KF156022|SH221427.07FU;k:Fungi,p:Ascomycota,c:Dothideomycetes,o:Venturiales,f:Sympoventuriaceae,g:Ochroconis,s:Ochroconis cordanae	Undefined Saprotroph	OTU11325	0	0	0	0	0	0	0	0	0	0	7	0	7	6	0	0	0	0	0	0	0	0	0	0	0	0	0	0	0	0	0	0	0	0	0	0	0	0	0	0	2	0	0	0	0	3	2
SS|1.0000|EU555000|SH189857.07FU;k:Fungi,p:Ascomycota,c:Pezizomycetes,o:Pezizales,f:Pezizaceae	-	OTU9096	0	0	0	0	0	0	0	0	0	0	0	0	0	0	0	0	8	0	0	0	0	0	0	0	2	0	0	0	0	0	0	0	0	0	0	0	0	0	0	0	0	0	0	0	0	0	0
US|0.9871|FR873159|SH001078.07FU;k:Fungi,p:Glomeromycota,c:Glomeromycetes,o:Glomerales,f:Glomeraceae	Arbuscular Mycorrhizal	OTU6370	0	2	0	0	0	0	0	0	0	0	2	0	0	0	0	0	0	0	0	0	0	0	5	0	0	0	0	0	0	7	0	0	0	0	0	0	0	0	0	0	0	0	0	0	0	0	0
US|0.7206|JN942681|SH184019.07FU;k:Fungi,p:Kickxellomycota,c:Kickxellomycetes	-	OTU7327	0	0	0	0	0	0	0	0	0	0	4	0	24	59	0	0	0	0	0	0	4	0	0	13	0	0	0	0	0	0	0	0	0	0	0	0	0	0	0	0	0	0	3	2	0	0	0
GS|98.6|EU372830|SH190991.07FU;k:Fungi,p:Ascomycota,c:Sordariomycetes,o:Hypocreales	-	OTU4427	0	0	0	0	0	0	0	0	92	17	0	0	0	14	0	0	0	0	0	0	0	0	0	0	0	0	0	0	0	0	0	0	0	0	0	0	0	0	0	0	0	0	0	0	0	0	0
SS|1.0000|DQ420716|SH209581.07FU;k:Rhizaria,p:Cercozoa	-	OTU7224	0	0	0	50	0	0	0	0	0	0	8	0	0	40	5	0	0	0	0	2	0	0	9	0	0	0	0	0	0	0	0	0	0	0	0	0	0	0	0	0	0	0	2	9	0	0	0
US|0.7736|GQ511828|SH202968.07FU;k:Fungi,p:Ascomycota	-	OTU5212	0	0	0	0	0	0	5	0	30	0	0	0	0	0	0	0	0	0	0	0	0	0	0	0	0	0	0	0	0	0	0	0	0	0	0	0	0	0	0	0	0	0	0	96	0	0	0
US|0.0072|GU187861|SH180109.07FU;k:Fungi,p:Rozellomycota	-	OTU5219	0	0	0	0	0	0	0	0	0	3	0	0	0	0	6	0	0	0	0	0	0	0	0	0	0	0	0	0	0	0	0	0	0	0	0	0	0	0	38	0	0	0	0	0	0	0	0
GS|100.0|KF800571|SH200740.07FU;k:Fungi,p:Ascomycota,c:Dothideomycetes,o:Capnodiales,f:Teratosphaeriaceae	-	OTU4880	0	0	0	0	0	0	0	0	0	0	0	0	5	0	0	0	0	0	0	0	0	0	0	0	0	0	0	0	0	0	0	0	0	0	0	6	0	0	0	0	0	0	0	0	0	0	0
GS|100.0|HQ607899|SH183013.07FU;k:Fungi,p:Ascomycota,c:Dothideomycetes,o:Pleosporales	-	OTU4870	0	8	0	11	0	0	0	0	0	0	0	0	0	0	0	0	0	0	0	0	21	0	0	0	0	0	0	0	0	32	0	22	5	0	0	0	0	0	0	0	6	0	0	0	0	0	5
GS|97.9|KF222218|SH221826.07FU;k:Fungi	-	OTU1463	0	0	0	0	0	0	0	0	0	0	0	0	0	0	0	0	0	0	0	0	0	0	0	0	0	0	0	0	0	0	0	0	0	0	0	0	0	0	0	0	0	0	0	0	0	0	0
GS|98.8|JN906084|SH022043.07FU;k:Fungi	-	OTU2540	0	0	0	0	0	0	0	0	0	0	0	0	0	0	0	0	0	0	0	0	0	0	0	0	0	0	0	0	0	0	0	0	0	0	0	0	0	0	0	0	0	0	0	0	0	0	0
US|0.7379|KF297260|SH462558.07FU;k:Fungi	-	OTU4573	0	0	6	4	0	0	0	0	0	0	0	0	0	0	0	0	0	0	0	0	0	0	0	0	0	0	0	0	0	0	0	0	0	0	0	0	0	0	0	0	0	0	0	0	0	0	0
US|0.9287|GU256969|SH007073.07FU;k:Fungi,p:Basidiomycota,c:Agaricomycetes,o:Agaricales,f:Tricholomataceae,g:Mycena	Ectomycorrhizal-Fungal Parasite	OTU9170	0	0	0	0	0	0	0	0	0	0	33	0	44	3	0	0	0	0	0	0	0	0	0	0	0	0	0	0	0	0	0	0	0	0	0	0	0	0	0	0	0	0	0	0	0	0	0
GS|99.4|MF533303|SH220112.07FU;k:Fungi,p:Basidiomycota,c:Agaricomycetes,o:Auriculariales	-	OTU527	0	0	0	0	0	0	0	0	0	0	0	0	0	0	0	0	0	0	0	0	0	0	0	0	0	0	0	0	0	0	0	0	0	0	0	0	0	0	0	0	0	0	0	0	0	0	0
SS|0.7800|AY935514|SH186878.07FU;k:Fungi,p:Basidiomycota,c:Agaricomycetes,o:Boletales	-	OTU4980	0	0	0	0	0	0	0	0	0	0	0	0	0	0	0	0	0	0	0	0	0	0	0	0	0	0	0	0	0	0	0	0	0	0	0	0	0	0	0	0	0	0	0	0	0	0	0
GS|99.5|HE584942|SH214995.07FU;k:Fungi	-	OTU6750	0	0	0	0	0	128	0	0	0	0	0	0	0	0	0	0	0	0	0	0	0	0	0	0	0	0	0	0	0	0	0	0	0	0	0	0	0	0	0	0	0	0	0	0	0	0	0
US|0.4851|HQ542910|SH006491.07FU;k:Fungi	-	OTU8329	0	0	0	0	0	0	0	0	0	0	0	0	11	64	0	0	0	0	0	0	0	0	0	11	0	0	0	0	0	0	0	0	0	0	0	0	0	0	0	0	0	0	3	0	0	0	0
SS|0.6300|GU328568|SH190285.07FU;k:Fungi,p:Basidiomycota,c:Agaricomycetes,o:Agaricales	-	OTU6269	0	0	0	0	0	0	0	0	0	0	0	0	0	0	0	0	0	0	0	0	0	0	0	0	0	0	0	0	0	0	0	0	0	0	0	0	0	0	0	0	0	0	0	0	0	0	0
GS|100.0|LN808911|SH191152.07FU;k:Fungi,p:Ascomycota,c:Sordariomycetes,o:Hypocreales,f:Cordycipitaceae,g:Simplicillium	Undefined Saprotroph	OTU5216	0	0	7	0	0	73	0	0	0	0	0	0	0	0	12	0	0	0	0	0	0	0	16	0	0	0	0	0	0	0	0	0	0	0	0	0	0	0	0	0	0	0	0	0	0	0	3
GS|98.8|UDB013777|SH021293.07FU;k:Fungi,p:Basidiomycota,c:Agaricomycetes,o:Thelephorales,f:Thelephoraceae	-	OTU5052	0	0	0	0	0	0	0	0	0	0	0	0	0	0	0	0	0	0	0	0	0	0	0	0	0	0	0	0	0	0	0	0	0	0	0	0	0	0	0	0	0	0	0	0	0	0	0
GS|99.5|KM041764|SH491825.07FU;k:Fungi,p:Glomeromycota,c:Glomeromycetes,o:Glomerales,f:Glomeraceae	Arbuscular Mycorrhizal	OTU4656	0	0	0	0	0	0	0	0	0	0	0	0	0	0	0	0	0	0	0	0	0	0	0	0	0	0	0	0	0	0	19	0	0	0	0	0	0	0	0	0	93	0	0	12	0	0	0
GS|100.0|KJ125587|SH219688.07FU;k:Fungi,p:Ascomycota,c:Sordariomycetes,o:Hypocreales,f:Nectriaceae,g:Fusarium,s:Fusarium longipes	Animal Pathogen-Endophyte-Lichen Parasite-Plant Pathogen-Soil Saprotroph-Wood Saprotroph	OTU5308	0	0	0	8	0	0	29	0	20	0	0	0	0	0	3	0	0	0	0	0	0	0	0	0	5	0	0	0	0	0	0	0	0	0	0	0	0	0	0	0	0	0	0	0	0	0	0
GS|97.2|MF534761|SH220112.07FU;k:Fungi,p:Chytridiomycota	-	OTU5678	0	0	0	0	0	0	0	0	0	12	11	0	5	0	0	0	0	0	0	0	0	0	0	0	0	0	0	0	0	0	0	0	0	0	0	0	0	0	0	0	0	0	0	0	0	0	0
GS|100.0|FR682260|SH184032.07FU;k:Fungi,p:Basidiomycota,c:Malasseziomycetes,o:Malasseziales,f:Malasseziaceae,g:Malassezia	-	OTU12245	0	0	0	0	0	0	0	0	0	0	0	0	0	0	2	0	0	2	6	0	0	0	2	0	0	6	0	0	2	0	0	0	0	0	5	0	0	0	2	0	0	0	0	0	0	0	0
GS|99.6|AY749437|SH193140.07FU;k:Fungi,p:Mortierellomycota,c:Mortierellomycetes,o:Mortierellales,f:Mortierellaceae,g:Mortierella	Endophyte-Litter Saprotroph-Soil Saprotroph-Undefined Saprotroph	OTU12557	0	0	0	0	0	0	0	0	0	0	0	0	0	0	0	0	0	0	0	0	0	0	0	0	0	0	0	0	0	0	0	0	0	0	0	0	0	0	0	0	0	0	0	0	0	0	0
GS|97.6|KP859296|SH494484.07FU;k:Fungi,p:Basidiomycota,c:Agaricomycetes,o:Hymenochaetales,g:Trichaptum,s:Trichaptum sector	Wood Saprotroph	OTU7549	0	0	0	0	0	0	0	0	0	0	0	0	0	0	0	0	0	0	123	0	0	0	0	0	0	0	0	0	0	0	0	0	0	0	0	0	0	0	0	0	0	0	0	0	0	0	0
US|0.8344|None;k:Fungi,p:Rozellomycota	-	OTU4329	0	0	0	0	0	0	0	0	0	0	0	0	0	0	0	0	0	0	0	0	0	0	0	0	0	0	0	0	0	0	0	0	0	0	0	0	0	123	0	0	0	0	0	0	0	0	0
GS|98.8|MF528444|SH220112.07FU;k:Fungi,p:Ascomycota,c:Leotiomycetes,o:Helotiales	-	OTU579	0	0	0	0	0	0	0	0	0	0	0	77	0	0	0	0	0	0	0	0	0	0	0	0	0	0	0	0	0	0	0	0	0	0	0	0	0	0	0	0	0	0	0	0	0	0	0
GS|97.3|HE962448|SH180807.07FU;k:Fungi,p:Glomeromycota,c:Glomeromycetes,o:Gigasporales,f:Gigasporaceae,g:Dentiscutata,s:Dentiscutata savannicola	Arbuscular Mycorrhizal	OTU6599	0	0	0	0	0	0	0	0	0	0	0	0	0	0	0	0	0	0	0	0	0	0	0	0	0	0	0	0	0	0	0	0	0	0	0	0	0	0	0	0	0	0	0	0	0	0	0
SS|0.1300|KF800175|SH466485.07FU;k:Fungi,p:Ascomycota	-	OTU4977	0	0	0	0	0	0	0	0	0	0	0	0	0	0	0	0	0	0	0	0	0	0	0	0	0	0	0	0	0	0	0	0	0	0	0	0	0	0	0	0	0	0	0	0	0	0	0
GS|99.5|FN428879|SH194739.07FU;k:Fungi,p:Basidiomycota,c:Cystobasidiomycetes,o:Erythrobasidiales,f:Erythrobasidiaceae,g:Erythrobasidium,s:Erythrobasidium hasegawianum	Undefined Saprotroph	OTU309	0	0	0	0	0	0	0	0	0	0	0	0	0	0	0	0	0	0	0	0	0	0	0	0	0	0	0	0	0	0	0	0	0	0	0	0	0	0	0	0	0	0	0	0	0	0	0
GS|97.7|JX380314|SH487520.07FU;k:Fungi	-	OTU3914	0	0	0	0	0	0	0	0	0	0	0	0	0	0	0	0	0	0	0	0	0	0	0	0	0	0	0	0	0	3	0	0	0	0	0	0	0	0	0	0	0	0	0	0	0	0	0
GS|100.0|FN397382|SH212690.07FU;k:Fungi,p:Ascomycota,c:Leotiomycetes,o:Helotiales,f:Helotiaceae,g:Tetracladium	Ectomycorrhizal-Fungal Parasite-Plant Pathogen-Wood Saprotroph	OTU5688	0	0	0	0	0	0	0	0	0	0	0	0	0	0	0	0	0	0	0	0	0	0	0	0	0	0	0	0	0	0	0	0	0	0	0	0	0	0	0	0	0	0	0	0	0	0	0
GS|100.0|DQ421225|SH194337.07FU;k:Fungi,p:Ascomycota,c:Sordariomycetes	-	OTU1323	0	0	0	0	0	0	0	0	0	0	0	0	0	0	0	0	0	0	0	0	0	0	0	0	0	0	0	0	0	0	0	0	0	0	0	0	0	0	0	0	0	0	0	0	0	0	0
SS|0.4700|EU770233|SH202881.07FU;k:Fungi,p:Ascomycota	-	OTU4946	0	0	0	0	0	0	0	0	91	0	0	0	0	0	0	0	0	0	0	0	0	0	0	0	0	0	0	0	0	0	0	0	0	0	0	0	0	0	0	0	0	0	0	0	0	0	0
GS|100.0|GU291271|SH184033.07FU;k:Fungi,p:Basidiomycota,c:Malasseziomycetes,o:Malasseziales,f:Malasseziaceae,g:Malassezia,s:Malassezia globosa	Animal Pathogen-Undefined Saprotroph	OTU18517	0	0	0	0	0	0	0	0	0	0	3	0	0	0	0	0	0	0	0	0	0	0	0	0	0	0	0	0	3	0	0	0	0	0	0	0	0	0	0	0	0	0	0	0	0	0	0
US|0.9280|GU256969|SH007073.07FU;k:Fungi,p:Basidiomycota,c:Agaricomycetes,o:Agaricales,f:Tricholomataceae,g:Mycena	Ectomycorrhizal-Fungal Parasite	OTU8697	0	0	0	0	0	0	0	0	0	0	25	0	27	2	0	0	0	0	0	0	0	0	0	0	0	0	0	0	0	0	0	0	0	0	0	0	0	0	0	0	0	0	0	0	0	0	0
GS|97.4|KM103945|SH009609.07FU;k:Fungi,p:Basidiomycota,c:Agaricomycetes	-	OTU5012	0	0	0	0	0	0	0	0	0	0	0	0	0	0	0	0	0	0	0	0	0	0	0	0	0	0	0	0	0	0	0	0	0	0	0	0	0	0	0	0	0	0	0	0	0	0	0
GSL|100.0|HQ656790|SH209380.07FU;k:Fungi,p:Ascomycota,c:Eurotiomycetes,o:Eurotiales,f:Trichocomaceae,g:Talaromyces	Undefined Saprotroph	OTU1639	0	0	0	0	0	0	0	0	0	0	0	0	0	0	0	0	0	0	0	0	0	0	0	0	0	0	0	0	0	0	0	0	0	0	0	0	0	0	0	0	0	0	0	0	0	0	0
GS|99.6|GU721872|SH216365.07FU;k:Fungi,p:Basidiomycota,c:Microbotryomycetes,o:Sporidiobolales,f:Sporidiobolaceae,g:Rhodotorula	Animal Pathogen-Undefined Saprotroph	OTU6101	0	0	0	0	0	0	42	0	10	0	0	0	0	0	0	0	0	0	0	0	0	0	0	0	0	0	0	0	0	9	0	0	6	0	0	0	0	0	0	0	0	0	0	7	0	0	0
US|0.6865|EU807356|SH211940.07FU;k:Fungi,p:Kickxellomycota,c:Kickxellomycetes,o:Kickxellales,f:Kickxellaceae	-	OTU7459	0	0	0	0	0	0	0	0	0	0	10	0	17	40	0	0	0	0	0	0	0	0	0	0	0	0	0	0	0	0	0	0	0	0	0	0	0	0	0	0	2	0	8	2	0	0	3
GS|98.8|KC965404|SH181990.07FU;k:Fungi,p:Basidiomycota,c:Tremellomycetes,o:Tremellales,f:Tremellaceae,g:Cryptococcus	Fungal Parasite-Undefined Saprotroph	OTU4599	0	0	0	0	0	0	0	0	0	0	0	0	0	0	0	0	0	0	0	0	0	0	0	0	0	0	0	0	0	0	0	0	0	0	0	0	0	0	0	0	0	0	0	0	0	0	0
US|0.9838|HG970658|SH026388.07FU;k:Fungi,p:Glomeromycota,c:Glomeromycetes,o:Glomerales,f:Glomeraceae	Arbuscular Mycorrhizal	OTU4771	0	0	0	0	0	0	0	0	0	0	0	0	0	0	0	0	0	0	0	0	0	0	0	0	0	0	0	0	0	0	0	0	0	0	0	0	0	0	0	0	0	0	0	0	0	0	9
US|0.7095|JN906049|SH212425.07FU;k:Fungi	-	OTU5439	0	0	0	3	0	0	0	0	0	0	0	0	0	0	0	0	0	0	0	0	0	0	0	0	0	0	0	0	0	0	0	0	0	0	0	0	0	0	0	0	0	0	0	0	0	0	0
US|1.0000|MF965344|SH193471.07FU;k:Fungi	-	OTU8496	0	0	0	0	0	0	0	0	0	0	0	0	0	0	0	0	0	0	111	0	0	0	0	0	0	0	0	0	0	0	0	0	0	0	0	0	0	0	0	0	0	0	0	0	0	0	0
SS|0.6700|KF849693|SH211735.07FU;k:Fungi	-	OTU5031	0	0	0	0	0	0	0	0	0	0	0	0	0	0	0	0	0	0	0	0	0	0	0	0	0	0	0	0	0	0	0	0	0	0	111	0	0	0	0	0	0	0	0	0	0	0	0
GS|98.9|KT826680|SH193471.07FU;k:Fungi,p:Ascomycota,c:Dothideomycetes,o:Pleosporales,f:Phaeosphaeriaceae,g:Septoriella,s:Septoriella phragmitis	Fungal Parasite-Plant Pathogen-Plant Saprotroph	OTU15460	0	0	0	2	0	0	0	0	0	0	0	0	26	9	0	0	0	0	0	0	0	0	0	0	0	0	0	0	0	0	0	0	0	0	0	0	0	0	0	0	0	0	0	0	0	0	0
SS|0.0900|AM942480|SH204022.07FU;k:Fungi,p:Glomeromycota,c:Glomeromycetes,o:Glomerales,f:Glomeraceae	Arbuscular Mycorrhizal	OTU23666	0	0	0	0	0	0	0	0	0	0	0	0	0	0	0	0	0	0	0	0	0	0	0	112	0	0	0	0	0	0	0	0	0	0	0	0	0	0	0	0	0	0	0	0	0	0	0
US|0.9939|KF849683|SH202640.07FU;k:Fungi,p:Glomeromycota	-	OTU3184	0	0	0	0	0	0	0	0	0	0	0	0	0	0	0	0	0	0	0	0	0	0	0	112	0	0	0	0	0	0	0	0	0	0	0	0	0	0	0	0	0	0	0	0	0	0	0
GS|97.8|KC222699|SH180109.07FU;k:Fungi,p:Mortierellomycota,c:Mortierellomycetes,o:Mortierellales,f:Mortierellaceae,g:Mortierella	Endophyte-Litter Saprotroph-Soil Saprotroph-Undefined Saprotroph	OTU11769	0	0	0	0	0	0	0	0	0	0	0	0	0	0	0	0	0	0	0	0	0	0	0	0	0	0	0	0	0	0	0	0	0	0	0	0	0	0	0	0	0	0	0	0	0	0	0
GS|100.0|JX839463|SH197644.07FU;k:Fungi,p:Ascomycota,c:Eurotiomycetes,o:Chaetothyriales,f:Herpotrichiellaceae,g:Exophiala,s:Exophiala pisciphila	Animal Pathogen-Undefined Saprotroph	OTU1830	0	0	0	0	0	4	0	0	0	0	0	0	3	0	0	0	0	0	0	0	0	0	0	0	0	0	0	0	0	0	0	0	0	0	0	0	0	0	0	0	0	0	0	0	0	0	0
SS|0.6000|AB986475|SH494414.07FU;k:Fungi,p:Ascomycota,c:Sordariomycetes	-	OTU5835	0	0	0	0	0	0	0	0	0	0	0	0	0	0	0	0	0	0	0	0	0	0	0	0	0	0	0	0	0	0	0	0	0	0	0	2	0	0	0	0	0	0	0	0	0	0	0
GS|98.4|AB520310|SH008018.07FU;k:Fungi,p:Basidiomycota,c:Agaricomycetes,o:Cantharellales,f:Ceratobasidiaceae	-	OTU6497	0	0	0	0	0	0	0	0	0	0	0	0	0	0	0	0	0	0	0	0	0	0	81	0	0	0	0	0	0	0	0	0	0	0	0	0	0	0	0	0	0	0	0	0	0	0	0
US|1.0000|None;k:Fungi	-	OTU4888	0	0	0	0	0	0	0	0	0	0	0	0	36	0	0	0	0	0	0	0	0	0	0	0	0	0	0	0	0	0	0	0	0	74	0	0	0	0	0	0	0	0	0	0	0	0	0
SS|0.8700|HM196114|SH177344.07FU;k:Fungi,p:Basidiomycota,c:Agaricomycetes,o:Boletales,f:Sclerodermataceae,g:Scleroderma,s:Scleroderma cepa	Ectomycorrhizal	OTU14191	0	0	0	0	0	0	0	0	0	0	0	0	0	0	0	0	0	0	0	0	0	0	0	0	0	0	0	0	0	0	0	0	0	0	0	0	0	0	0	0	0	0	0	0	0	0	0
GS|100.0|AB290141|SH187597.07FU;k:Fungi,p:Ascomycota,c:Dothideomycetes,o:Pleosporales,f:Pleosporaceae,g:Curvularia	Endophyte-Lichen Parasite-Plant Pathogen-Undefined Saprotroph	OTU6252	0	0	0	0	0	0	0	0	0	0	0	0	0	0	0	0	0	0	0	0	0	0	0	0	0	0	0	0	0	0	0	0	0	0	0	0	0	0	0	0	0	0	0	0	0	0	0
US|0.9980|KC965206|SH472183.07FU;k:Fungi	-	OTU5794	0	0	0	0	0	0	0	0	8	0	0	0	0	0	11	0	0	0	0	0	0	0	0	0	0	0	0	0	0	0	0	0	0	0	0	0	0	0	0	0	0	0	0	0	0	0	0
US|0.7514|None;k:Fungi,p:Basidiomycota	-	OTU6659	0	0	0	0	0	0	0	0	31	0	15	0	0	33	0	0	0	0	0	0	0	0	0	0	0	0	0	0	0	17	0	0	0	0	0	0	0	0	0	0	0	0	0	0	0	0	2
SS|0.1200|MF527709|SH220112.07FU;k:Fungi,p:Ascomycota	-	OTU6787	0	0	0	0	0	0	0	0	0	0	0	0	0	0	0	0	0	0	0	0	0	0	0	0	0	0	0	0	0	0	0	0	0	0	0	0	0	0	0	0	0	0	0	0	0	0	0
GS|98.9|LC026312|SH209920.07FU;k:Fungi,p:Ascomycota,c:Orbiliomycetes,o:Orbiliales,f:Orbiliaceae	-	OTU7157	33	0	3	48	21	0	0	0	0	0	0	0	0	0	0	0	0	0	0	0	0	0	0	0	0	0	0	0	0	0	0	0	0	0	0	0	0	0	4	0	0	0	0	0	0	0	0
GS|100.0|KC305351|SH209073.07FU;k:Fungi,p:Ascomycota,c:Sordariomycetes,o:Hypocreales,f:Stachybotryaceae,g:Stachybotrys	Undefined Saprotroph	OTU5848	0	0	0	0	0	6	90	0	4	0	0	0	0	0	0	0	0	0	0	0	0	0	0	0	3	0	2	0	0	0	0	0	0	0	0	0	0	0	0	0	0	0	0	3	0	0	0
GS|99.5|GU174012|SH019875.07FU;k:Fungi,p:Ascomycota	-	OTU334	0	0	0	0	0	0	0	0	0	0	0	0	0	0	0	0	0	0	0	0	108	0	0	0	0	0	0	0	0	0	0	0	0	0	0	0	0	0	0	0	0	0	0	0	0	0	0
GS|100.0|GU461362|SH181005.07FU;k:Fungi,p:Ascomycota,c:Leotiomycetes	-	OTU4877	0	0	0	0	0	0	0	0	0	0	0	0	0	0	0	0	0	0	11	0	0	0	0	0	20	0	0	0	0	0	0	0	0	0	0	0	0	0	0	0	0	0	0	0	0	0	0
GS|99.6|KU000569|SH030872.07FU;k:Fungi	-	OTU6957	0	0	0	0	0	0	0	0	0	2	0	0	0	0	10	9	0	0	7	0	0	0	0	0	0	0	0	0	0	0	0	0	0	0	0	0	0	0	0	0	0	0	0	0	0	0	0
GS|99.5|JX390435|SH487990.07FU;k:Fungi	-	OTU20574	0	0	0	0	0	0	0	0	0	0	0	0	0	108	0	0	0	0	0	0	0	0	0	0	0	0	0	0	0	0	0	0	0	0	0	0	0	0	0	0	0	0	0	0	0	0	0
US|1.0000|None;k:Fungi	-	OTU9232	0	0	0	0	0	0	0	0	0	0	0	0	0	0	0	0	0	0	0	0	0	0	0	0	0	0	0	0	0	0	0	0	0	0	0	0	0	0	0	0	0	0	0	0	0	0	5
GS|100.0|LC204586|SH220112.07FU;k:Fungi	-	OTU1207	0	0	0	0	0	0	0	0	0	0	0	0	0	0	84	22	0	0	0	0	0	0	0	0	0	0	0	0	0	0	0	0	0	0	0	0	0	0	0	0	0	0	0	0	0	0	0
GS|97.7|KF221501|SH221826.07FU;k:Fungi,p:Basidiomycota,c:Cystobasidiomycetes,o:Cystobasidiales	-	OTU4568	0	0	12	0	0	0	15	0	0	0	0	0	13	0	0	0	0	0	4	5	0	2	0	0	0	0	0	0	0	0	0	0	0	0	0	0	0	0	0	0	0	0	0	0	0	25	3
GS|100.0|KP122288|SH200154.07FU;k:Fungi,p:Ascomycota,c:Sordariomycetes,o:Xylariales,f:Sporocadaceae,g:Pestalotiopsis	-	OTU6664	0	0	0	0	0	0	0	0	0	0	0	0	37	33	0	0	0	0	0	0	0	0	0	3	0	0	0	0	0	0	0	0	0	0	0	6	0	0	0	0	5	0	0	0	0	3	7
US|0.7534|None;k:Fungi,p:Basidiomycota	-	OTU10227	0	0	0	0	0	0	0	0	0	0	0	0	0	0	0	0	0	0	0	0	0	0	0	0	0	0	0	0	0	0	0	0	0	0	0	0	0	0	0	0	0	0	0	0	0	0	0
GS|100.0|AY969366|SH195829.07FU;k:Fungi,p:Ascomycota,c:Dothideomycetes,o:Capnodiales,f:Mycosphaerellaceae,g:Zasmidium	Plant Pathogen-Undefined Saprotroph	OTU439	0	0	0	0	0	0	0	0	0	0	0	0	0	0	0	0	0	0	105	0	0	0	0	0	0	0	0	0	0	0	0	0	0	0	0	0	0	0	0	0	0	0	0	0	0	0	0
US|0.6645|FN610885|SH004452.07FU;k:Fungi	-	OTU669	0	0	0	0	0	0	0	0	0	0	0	0	0	0	0	0	0	0	0	0	58	0	0	0	0	0	0	47	0	0	0	0	0	0	0	0	0	0	0	0	0	0	0	0	0	0	0
GS|100.0|KT360063|SH521512.07FU;k:Fungi	-	OTU4641	0	0	0	0	0	0	0	0	0	0	0	0	0	0	0	0	0	0	0	0	0	0	0	0	0	0	0	0	0	0	0	0	0	0	0	0	0	0	0	0	0	0	0	0	0	0	0
GS|100.0|AM901765|SH184032.07FU;k:Fungi,p:Basidiomycota,c:Malasseziomycetes,o:Malasseziales,f:Malasseziaceae,g:Malassezia	-	OTU15797	0	0	0	0	0	0	0	0	0	0	0	0	0	0	0	0	0	0	13	0	0	0	0	0	0	2	0	0	0	0	0	0	0	0	0	0	0	0	0	0	0	0	0	0	0	0	0
GSL|99.6|UDB002400|SH188493.07FU;k:Fungi,p:Basidiomycota,c:Agaricomycetes,o:Agaricales,f:Cortinariaceae,g:Cortinarius	Ectomycorrhizal	OTU16119	0	0	0	0	0	0	0	0	0	0	0	0	0	0	0	0	0	0	0	0	0	0	0	0	0	0	0	0	0	0	0	0	0	0	0	0	0	0	0	0	0	0	0	0	0	0	0
US|0.8015|None;k:Fungi,p:Rozellomycota	-	OTU5579	0	0	0	0	0	0	0	0	0	0	0	0	0	0	0	0	0	0	0	0	0	0	0	0	0	0	0	0	0	0	0	0	0	0	104	0	0	0	0	0	0	0	0	0	0	0	0
GS|100.0|GU053791|SH207487.07FU;k:Fungi,p:Ascomycota,c:Dothideomycetes	-	OTU5475	0	0	0	0	0	0	0	0	0	0	0	0	0	0	0	0	0	0	0	0	0	0	0	0	0	0	0	0	0	0	0	0	0	0	0	0	0	0	0	0	0	0	0	0	0	0	0
GS|98.6|GU461383|SH181005.07FU;k:Fungi,p:Basidiomycota,c:Agaricomycetes,o:Agaricales,f:Entolomataceae,g:Clitopilus	Ectomycorrhizal-Fungal Parasite-Soil Saprotroph-Undefined Saprotroph	OTU16453	0	0	0	0	0	0	0	0	0	0	0	0	21	0	0	0	0	0	0	0	0	0	0	0	0	0	0	0	0	0	0	0	0	0	0	0	0	0	0	0	0	0	0	0	0	0	0
GS|98.6|UDB027438|SH198906.07FU;k:Fungi,p:Ascomycota,c:Pezizomycetes,o:Pezizales,f:Tuberaceae,g:Tuber,s:Tuber rufum	Ectomycorrhizal	OTU6493	0	0	0	0	0	0	0	0	0	0	0	0	0	0	0	0	0	0	0	0	0	0	0	0	0	0	0	0	0	0	0	0	0	0	0	0	0	0	0	0	0	0	0	0	0	0	0
GS|100.0|KF800142|SH190990.07FU;k:Fungi	-	OTU2068	0	0	0	0	0	0	0	0	66	0	0	0	0	0	0	0	3	0	2	0	0	0	0	0	0	0	0	0	0	0	0	0	0	0	0	0	0	0	0	0	0	0	0	13	0	0	0
SS|1.0000|KU000569|SH030872.07FU;k:Fungi	-	OTU7066	0	0	0	0	0	0	0	0	0	0	0	0	0	0	69	12	0	0	6	0	0	0	0	0	0	0	0	0	0	0	0	0	0	0	0	0	0	0	0	0	0	0	0	0	0	0	0
GS|98.7|MF966030|SH193471.07FU;k:Fungi,p:Ascomycota	-	OTU7635	0	0	0	0	0	0	0	0	0	0	5	0	22	26	0	0	0	0	0	0	0	0	0	24	0	0	0	0	0	0	0	0	0	0	0	0	0	0	0	0	5	0	0	0	0	0	0
GS|98.4|EU555000|SH189857.07FU;k:Fungi,p:Ascomycota,c:Pezizomycetes,o:Pezizales,f:Pezizaceae	-	OTU18606	0	0	0	0	0	0	0	0	0	87	0	0	0	0	0	0	0	0	0	0	0	0	0	0	0	0	0	0	0	0	0	0	0	0	0	0	0	0	0	0	0	0	0	0	0	0	0
US|0.7308|AY669136|SH210481.07FU;k:Fungi,p:Basidiomycota	-	OTU5855	0	0	0	0	0	0	0	0	0	0	0	0	0	0	0	0	0	0	0	0	0	0	0	0	0	0	0	0	0	0	0	0	0	86	0	0	0	0	0	0	0	0	0	2	0	2	5
US|0.8279|KY687824|SH629370.07FU;k:Fungi,p:Rozellomycota	-	OTU6058	0	0	0	0	0	0	0	0	0	0	0	0	0	0	100	0	0	0	0	0	0	0	0	0	0	0	0	0	0	0	0	0	0	0	0	0	0	0	0	0	0	0	0	0	0	0	0
GS|100.0|KY420090|SH220112.07FU;k:Fungi,p:Ascomycota,c:Pezizomycetes,o:Pezizales,f:Tuberaceae,g:Tuber,s:Tuber magentipunctatum	Ectomycorrhizal	OTU5759	0	0	0	0	0	0	0	0	0	0	0	0	0	0	0	0	0	0	0	0	0	0	0	0	0	0	0	0	0	0	0	0	0	0	0	0	0	0	0	0	0	0	0	0	0	0	0
GS|100.0|LC204540|SH220112.07FU;k:Fungi,p:Ascomycota,c:Eurotiomycetes,o:Chaetothyriales,f:Herpotrichiellaceae,g:Phialophora	Animal Pathogen-Fungal Parasite-Undefined Saprotroph	OTU8380	0	0	0	0	0	0	0	0	0	0	0	0	0	0	0	0	0	0	0	0	0	0	0	0	0	0	0	0	0	0	0	0	0	0	0	0	0	0	0	0	0	0	0	0	0	0	0
US|0.5791|EU490168|SH028772.07FU;k:Fungi	-	OTU5252	0	0	0	0	0	0	0	0	0	0	0	0	0	0	0	0	0	0	0	0	0	0	0	0	0	0	0	0	0	0	0	35	6	0	0	0	0	0	0	0	0	57	0	0	0	0	0
US|1.0000|None;k:Fungi	-	OTU9396	0	0	0	0	0	0	0	0	0	6	0	0	15	0	0	0	0	0	0	0	0	0	0	0	0	5	0	0	0	0	0	0	0	0	0	0	0	0	0	0	0	0	0	0	0	0	0
US|0.7825|None;k:Fungi,p:Ascomycota	-	OTU11138	0	0	0	4	0	0	7	0	0	0	0	0	0	0	0	0	31	0	9	0	0	0	0	0	0	0	0	0	0	0	0	0	0	0	0	0	0	13	0	0	0	0	0	0	0	0	0
GSL|100.0|KP131525|SH210205.07FU;k:Fungi,p:Ascomycota,c:Sordariomycetes,o:Hypocreales,g:Sarocladium	Undefined Saprotroph	OTU5521	0	0	0	0	0	0	0	0	0	0	0	0	20	0	0	0	0	0	0	0	0	0	0	0	0	0	0	0	0	0	0	0	0	0	0	0	0	0	0	0	0	0	0	0	0	0	0
SS|0.6000|KJ701474|SH533438.07FU;k:Fungi,p:Glomeromycota	-	OTU5033	0	0	0	0	0	0	0	0	0	0	0	0	0	0	0	0	0	0	0	0	0	0	0	0	0	0	0	0	0	0	0	0	0	0	0	0	0	0	0	0	0	0	0	0	0	0	0
US|0.9918|KF036587|SH535563.07FU;k:Fungi	-	OTU5173	0	0	0	0	0	0	0	0	0	0	0	0	0	0	0	0	0	0	0	0	0	0	0	0	0	0	0	0	0	0	0	0	0	0	0	0	0	0	0	0	0	0	0	0	0	0	0
US|1.0000|None;k:Fungi	-	OTU9143	0	0	0	0	0	21	4	0	0	0	0	0	0	0	4	0	0	0	0	0	0	0	0	0	0	19	0	0	0	0	0	0	0	0	0	0	0	0	0	2	4	0	0	0	0	0	0
GSL|100.0|KJ188677|SH215556.07FU;k:Fungi,p:Ascomycota,c:Sordariomycetes,o:Chaetosphaeriales,f:Chaetosphaeriaceae,g:Codinaea	Plant Saprotroph-Wood Saprotroph	OTU5695	0	0	0	0	0	0	0	0	0	0	0	0	0	0	0	0	0	0	0	0	0	0	0	0	0	0	0	0	0	0	0	0	0	0	0	0	0	0	0	0	0	0	0	0	0	0	0
SS|0.5400|JX380196|SH204421.07FU;k:Fungi	-	OTU5641	0	0	0	0	0	0	0	0	0	0	0	0	65	0	0	0	0	0	0	14	0	0	0	0	0	0	0	0	0	0	0	5	0	0	0	0	0	0	0	0	0	0	0	0	0	0	0
US|0.8254|None;k:Fungi,p:Rozellomycota	-	OTU8951	0	0	0	0	0	0	0	0	0	0	0	0	0	0	94	0	0	0	0	0	0	0	0	0	0	0	0	0	0	0	0	0	0	0	0	0	0	0	0	0	0	0	0	0	0	0	0
GS|100.0|EU445294|SH205174.07FU;k:Fungi,p:Ascomycota,c:Dothideomycetes,o:Pleosporales	-	OTU2397	0	0	0	0	0	0	0	0	0	0	27	0	12	0	0	0	0	0	0	0	0	0	0	0	0	0	0	0	0	0	0	0	0	0	0	0	0	0	0	0	0	0	0	0	0	0	0
US|0.9979|KU559686|SH496015.07FU;k:Fungi	-	OTU5936	0	0	0	0	0	0	0	0	0	0	22	0	47	11	0	0	0	0	0	0	0	0	0	0	0	0	0	0	0	0	0	0	0	0	0	0	0	0	0	0	0	0	0	0	0	0	0
GS|100.0|MF534977|SH220112.07FU;k:Fungi,p:Basidiomycota	-	OTU5912	0	0	0	0	0	0	0	0	0	0	0	0	0	0	0	0	0	0	0	0	0	0	0	0	0	0	0	0	0	0	0	0	0	0	0	0	0	0	0	0	0	0	0	0	0	0	0
GS|98.7|KJ188727|SH211391.07FU;k:Fungi,p:Ascomycota,c:Dothideomycetes,o:Pleosporales,f:Lentitheciaceae	-	OTU6871	0	0	0	31	0	0	0	0	0	0	0	0	44	0	0	0	0	0	0	0	0	0	0	0	0	0	0	0	0	0	0	0	0	0	0	0	0	0	0	0	0	0	0	0	0	0	0
US|0.9922|KF297117|SH025804.07FU;k:Fungi,p:Rozellomycota	-	OTU5559	0	13	0	6	0	0	0	0	60	0	0	0	0	0	0	0	0	0	0	5	0	0	0	0	0	0	0	0	0	0	2	0	0	0	0	0	0	0	0	0	2	0	0	0	0	0	0
GS|100.0|KF675581|SH023265.07FU;k:Fungi	-	OTU8159	0	0	0	0	0	0	0	0	0	0	3	0	18	0	0	0	0	0	0	0	0	0	0	0	0	0	0	0	0	0	0	0	0	0	0	0	0	0	0	0	0	0	0	0	0	0	0
GS|98.8|FR732078|SH001003.07FU;k:Fungi,p:Glomeromycota,c:Glomeromycetes,o:Glomerales,f:Glomeraceae	Arbuscular Mycorrhizal	OTU24228	0	0	0	8	0	0	0	0	0	0	0	0	0	0	0	0	0	0	0	0	0	0	0	0	0	0	0	0	0	0	0	0	0	0	0	0	0	0	0	0	0	0	0	0	0	0	0
GS|100.0|KF193634|SH182031.07FU;k:Fungi,p:Ascomycota,c:Leotiomycetes,o:Helotiales,f:Chaetomellaceae,g:Chaetomella,s:Chaetomella raphigera	Undefined Saprotroph	OTU2750	0	0	0	0	0	0	0	0	0	0	0	0	0	0	0	0	0	0	0	0	0	0	0	0	16	0	0	0	0	0	0	0	0	0	0	0	0	60	0	0	0	0	0	0	0	0	0
GS|98.2|DQ993629|SH212412.07FU;k:Fungi,p:Ascomycota,c:Dothideomycetes,o:Pleosporales,f:Didymosphaeriaceae,g:Paraconiothyrium	Endophyte-Lichen Parasite-Plant Pathogen-Undefined Saprotroph	OTU3134	0	0	0	0	0	0	0	0	25	0	0	0	16	0	0	0	0	0	0	0	0	0	0	0	0	15	0	0	0	0	0	0	0	0	0	0	0	0	0	0	0	0	0	0	0	0	0
GSL|100.0|KC484837|SH211939.07FU;k:Fungi,p:Ascomycota,c:Dothideomycetes,o:Botryosphaeriales,f:Botryosphaeriaceae,g:Lasiodiplodia,s:Lasiodiplodia theobromae	Plant Pathogen	OTU6732	0	0	0	0	0	0	0	0	0	0	0	0	17	5	0	0	0	0	0	0	0	0	0	11	4	5	0	0	2	0	0	0	0	0	0	0	0	0	0	0	0	0	0	0	0	0	9
GS|100.0|JX388023|SH204046.07FU;k:Fungi	-	OTU4537	0	0	0	0	0	0	0	0	0	0	0	0	0	0	0	0	0	0	0	0	0	0	0	0	89	0	0	0	0	0	0	0	0	0	0	0	0	0	0	0	0	0	0	0	0	0	0
SS|0.7800|FJ208852|SH183676.07FU;k:Fungi,p:Basidiomycota,c:Agaricomycetes	-	OTU25019	0	0	0	0	0	0	0	0	0	0	0	0	0	0	0	0	0	0	0	0	0	0	0	0	0	0	0	0	0	0	0	0	0	0	0	0	0	0	0	0	0	0	0	0	0	0	0
GS|99.6|AB378538|SH196109.07FU;k:Fungi,p:Ascomycota,c:Sordariomycetes,o:Hypocreales,f:Cordycipitaceae,g:Simplicillium	Undefined Saprotroph	OTU703	0	0	0	22	0	0	0	0	0	0	0	0	0	0	0	0	0	0	0	0	0	0	0	0	0	0	0	0	0	0	0	0	0	0	0	0	0	0	0	0	0	0	0	0	0	0	0
GSL|100.0|LC146735|SH220579.07FU;k:Fungi,p:Ascomycota,c:Sordariomycetes,o:Sordariales,f:Chaetomiaceae	-	OTU2894	0	0	0	0	0	0	0	0	0	0	0	0	0	0	0	0	0	0	0	0	0	0	0	0	0	0	0	0	0	0	0	0	0	0	0	0	0	0	0	0	0	0	0	0	0	0	0
US|1.0000|AB581141|SH177344.07FU;k:Fungi	-	OTU6423	0	0	0	0	0	0	0	0	0	0	2	0	0	0	0	0	0	0	0	0	0	0	0	0	0	0	0	0	0	0	0	0	0	0	0	0	0	0	0	0	0	0	0	0	0	0	0
GS|98.2|JX489813|SH003981.07FU;k:Fungi,p:Mortierellomycota,c:Mortierellomycetes,o:Mortierellales	-	OTU812	0	0	0	0	0	38	0	0	0	0	0	0	0	0	0	0	0	0	0	0	0	0	0	0	0	0	0	0	0	0	0	0	0	0	0	0	0	0	0	0	0	0	0	0	0	0	0
GS|100.0|KC790486|SH198997.07FU;k:Fungi,p:Ascomycota,c:Dothideomycetes,o:Pleosporales,g:Dokmaia	-	OTU5999	0	0	0	0	0	0	0	0	5	0	0	0	0	0	0	0	0	0	0	0	0	0	0	0	0	0	0	0	0	0	0	0	0	0	0	0	0	0	0	0	0	0	0	0	0	4	3
US|0.8200|KM208098|SH496622.07FU;k:Fungi,p:Glomeromycota	-	OTU8775	0	0	0	0	0	0	2	0	0	0	0	0	0	0	0	0	0	0	10	0	0	0	0	0	0	0	0	0	0	0	0	0	0	0	0	0	0	0	0	0	0	0	0	0	0	0	0
GS|99.6|HG008760|SH190868.07FU;k:Fungi,p:Ascomycota,c:Sordariomycetes,o:Hypocreales,f:Hypocreaceae,g:Trichoderma	Undefined Saprotroph	OTU1945	0	0	0	0	0	0	23	0	0	0	0	0	0	0	34	0	0	0	6	0	0	0	0	0	0	7	0	0	0	0	0	0	0	0	2	0	0	0	0	0	0	0	0	0	0	0	0
SS|0.0600|UDB004945|SH213921.07FU;k:Fungi,p:Ascomycota,c:Pezizomycetes,o:Pezizales,f:Tuberaceae,g:Tuber	Ectomycorrhizal	OTU6231	0	0	0	0	0	0	0	0	0	0	0	0	0	0	0	0	0	0	0	0	0	0	0	0	0	0	0	0	0	0	0	0	0	0	0	0	0	0	0	0	0	0	0	0	0	0	0
US|0.8087|None;k:Rhizaria,p:Cercozoa	-	OTU4525	0	0	0	0	0	45	0	0	0	0	0	0	0	0	9	0	0	0	13	0	0	0	0	0	0	0	0	12	0	0	0	0	0	0	0	0	0	0	0	0	0	0	0	0	0	0	0
GDL|100.0|KU000368|SH030872.07FU;	-	OTU5385	0	0	0	0	0	0	0	0	8	2	0	0	0	0	46	0	0	0	2	0	0	0	0	0	4	0	0	9	0	0	0	0	0	0	0	0	0	0	0	0	0	0	0	0	0	0	0
US|0.9988|KC966163|SH204503.07FU;k:Fungi	-	OTU7186	0	0	0	0	0	0	0	0	0	0	0	0	0	0	85	0	0	0	0	0	0	0	0	0	0	0	0	0	0	0	0	0	0	0	0	0	0	0	0	0	0	0	0	0	0	0	0
US|0.8015|KU535743|SH490713.07FU;k:Fungi,p:Ascomycota	-	OTU15256	0	0	0	0	0	0	0	0	0	0	0	0	0	0	0	0	0	0	0	0	0	0	0	0	0	0	0	0	0	0	0	0	0	0	0	0	0	0	0	0	0	0	0	0	0	0	0
US|0.9045|EU555000|SH189857.07FU;k:Fungi,p:Ascomycota,c:Pezizomycetes,o:Pezizales,f:Pezizaceae,g:Peziza	Dung Saprotroph-Ectomycorrhizal-Litter Saprotroph-Undefined Saprotroph	OTU9201	0	0	0	0	0	0	0	0	0	0	0	0	0	0	0	0	0	0	0	0	0	0	0	0	10	0	0	0	0	0	0	0	0	0	0	0	0	0	0	0	0	0	0	0	0	0	0
GS|100.0|GU053794|SH180762.07FU;k:Fungi,p:Ascomycota,c:Dothideomycetes,o:Pleosporales	-	OTU5621	0	0	0	0	0	0	0	0	0	0	0	0	0	0	0	0	0	0	0	0	0	0	0	0	0	0	0	0	0	0	0	0	0	0	0	0	0	0	0	0	0	0	0	0	0	0	0
GS|97.9|GU461448|SH181005.07FU;k:Fungi,p:Mortierellomycota	-	OTU6685	0	0	0	0	0	0	0	0	0	0	0	0	0	0	0	0	0	0	0	0	0	0	0	0	0	0	0	0	0	0	0	0	0	0	0	0	0	0	0	0	0	0	0	0	0	0	0
US|0.7836|KU000541|SH030872.07FU;k:Fungi,p:Mortierellomycota	-	OTU9311	0	0	0	0	0	17	0	0	4	36	0	0	0	0	3	13	0	0	0	0	0	0	0	0	0	0	0	0	0	0	0	0	0	0	0	0	0	0	0	3	0	0	0	0	0	0	0
US|0.0055|UDB014918|SH531931.07FU;k:Fungi,p:Rozellomycota	-	OTU11014	0	0	0	0	0	0	0	0	0	8	0	0	0	0	24	0	0	0	15	0	0	0	0	0	0	0	0	0	0	0	0	0	0	0	0	0	0	28	0	0	0	0	0	0	0	0	0
GS|100.0|JF781530|SH180502.07FU;k:Fungi,p:Basidiomycota,c:Tremellomycetes,o:Tremellales,f:Bulleribasidiaceae,g:Hannaella	Fungal Parasite-Undefined Saprotroph	OTU5440	0	0	0	0	0	0	0	0	0	3	17	0	0	0	0	0	0	0	0	0	0	0	0	0	40	0	0	0	0	0	0	0	0	0	0	0	0	0	0	0	0	0	0	0	0	0	0
US|0.0055|UDB014918|SH531931.07FU;k:Fungi,p:Rozellomycota	-	OTU7729	0	0	0	0	0	0	0	0	0	0	0	0	0	0	38	0	0	0	38	0	0	0	0	0	0	0	0	0	0	0	0	0	0	0	0	0	0	0	0	0	0	0	0	0	0	0	0
US|0.4894|HQ713763|SH197544.07FU;k:Fungi,p:Ascomycota	-	OTU18534	0	0	0	0	0	0	0	0	0	0	0	0	0	0	0	0	0	0	0	0	0	0	0	0	0	0	0	0	0	0	0	0	0	0	0	0	0	0	0	0	0	0	0	0	0	0	0
GS|97.9|KF727420|SH201609.07FU;k:Fungi,p:Ascomycota,c:Leotiomycetes,o:Helotiales,f:Dermateaceae,g:Neofabraea	Plant Pathogen-Plant Saprotroph	OTU6935	0	0	0	0	0	0	0	0	0	0	0	0	0	0	0	0	0	0	0	0	0	0	0	0	0	0	0	0	0	0	0	0	0	0	0	0	0	0	0	0	0	0	0	0	0	0	0
GS|100.0|AY805600|SH214172.07FU;k:Fungi,p:Ascomycota,c:Dothideomycetes,o:Capnodiales,f:Mycosphaerellaceae,g:Pseudocercosporella	Plant Pathogen-Undefined Saprotroph	OTU6995	0	0	0	0	0	0	0	0	0	0	0	0	0	0	0	0	0	0	0	0	0	0	0	0	0	0	0	0	0	0	0	0	0	0	0	0	0	0	0	0	0	0	0	0	0	0	0
US|0.9990|None;k:Fungi	-	OTU3545	0	0	0	0	0	0	0	0	0	0	0	0	0	0	0	0	0	0	0	0	0	0	0	0	0	0	0	0	0	0	0	0	0	0	0	0	0	0	0	0	0	0	0	0	0	0	0
US|0.8493|DQ865104|SH188230.07FU;k:Fungi,p:Ascomycota	-	OTU6188	0	0	0	2	26	0	0	0	0	0	0	0	0	0	0	0	0	0	0	0	0	0	0	0	0	0	0	0	0	0	0	0	0	53	0	0	0	0	0	0	0	0	0	0	0	0	0
GS|99.6|HQ607922|SH183000.07FU;k:Fungi,p:Ascomycota,c:Dothideomycetes	-	OTU6712	0	0	0	3	0	0	0	0	3	0	4	0	15	0	0	0	0	0	0	0	0	0	0	0	0	0	0	0	0	25	0	0	0	0	0	0	0	0	0	0	0	0	0	0	0	0	0
GS|98.9|MF965371|SH193471.07FU;k:Fungi,p:Blastocladiomycota,c:Blastocladiomycetes,o:Blastocladiales	-	OTU7414	0	0	0	0	0	0	0	0	0	0	4	0	0	0	0	0	0	0	0	0	0	0	0	2	0	0	0	0	0	0	0	0	0	0	0	0	0	0	0	0	0	0	0	0	0	0	20
SS|0.6900|JF432978|SH181894.07FU;k:Fungi,p:Ascomycota,c:Sordariomycetes	-	OTU7963	0	0	0	0	0	52	8	0	0	0	0	0	5	0	0	5	0	0	0	0	0	0	0	0	0	0	0	0	0	0	0	0	0	0	0	0	0	0	0	7	0	0	0	0	0	0	0
SS|0.7400|UDB000717|SH222389.07FU;k:Fungi,p:Basidiomycota,c:Agaricomycetes,o:Agaricales,f:Cortinariaceae	-	OTU9635	0	0	0	0	0	0	0	0	0	0	0	0	0	0	0	0	0	0	0	0	0	0	0	0	0	0	0	0	0	0	0	0	0	0	0	0	0	0	0	0	0	0	0	0	0	0	0
GS|100.0|KC007198|SH191371.07FU;k:Fungi,p:Ascomycota,c:Sordariomycetes,o:Coniochaetales,f:Coniochaetaceae,g:Coniochaeta	Animal Pathogen-Dung Saprotroph-Endophyte-Lichen Parasite-Plant Pathogen-Undefined Saprotroph	OTU411	0	0	0	0	0	0	0	0	0	13	0	0	0	0	0	0	0	0	0	0	0	0	0	0	0	0	0	0	0	0	0	0	0	0	0	0	0	0	0	0	0	0	0	0	0	0	0
US|0.0969|AY997078|SH202088.07FU;k:Fungi,p:Chytridiomycota,c:Rhizophlyctidomycetes,o:Rhizophlyctidales,f:Rhizophlyctidaceae,g:Rhizophlyctis	-	OTU1824	0	0	0	0	0	0	77	0	0	0	0	0	0	0	0	0	0	0	0	0	0	0	0	0	0	0	0	0	0	0	0	0	0	0	0	0	0	0	0	0	0	0	0	0	0	0	0
SS|0.8500|JX457059|SH204644.07FU;k:Fungi,p:Rozellomycota	-	OTU4353	0	0	0	0	0	0	0	0	0	0	0	0	0	0	0	0	0	0	0	0	0	0	0	0	0	0	0	0	0	0	0	0	0	0	0	0	0	0	0	0	0	0	0	0	0	0	0
GS|98.2|KF222454|SH221826.07FU;k:Fungi	-	OTU6359	0	0	15	16	0	0	0	0	0	0	0	0	0	0	0	0	0	0	0	0	41	0	0	0	0	0	0	0	0	0	0	0	0	0	0	0	0	0	0	0	0	0	0	0	0	2	0
US|0.7322|None;k:Fungi,p:Ascomycota	-	OTU10630	0	0	0	0	0	15	11	0	0	3	0	0	0	0	4	0	0	0	15	0	0	0	0	0	0	22	0	0	0	0	0	0	0	0	0	0	0	3	0	0	0	0	0	0	0	0	0
GS|100.0|EF583847|SH205225.07FU;k:Fungi,p:Ascomycota,c:Sordariomycetes,o:Hypocreales,f:Nectriaceae,g:Fusarium,s:Fusarium solani	Animal Pathogen-Endophyte-Lichen Parasite-Plant Pathogen-Soil Saprotroph-Wood Saprotroph	OTU283	0	0	0	0	0	0	0	0	0	0	0	0	0	0	0	0	0	0	0	0	0	0	0	0	0	0	0	0	0	0	0	0	0	0	0	0	0	0	0	0	0	0	0	0	0	0	0
GS|97.8|FJ613101|SH203162.07FU;k:Fungi,p:Ascomycota	-	OTU996	0	0	0	0	0	0	0	0	0	0	0	0	0	0	0	0	0	0	0	0	0	0	0	0	0	0	0	0	0	0	0	0	0	76	0	0	0	0	0	0	0	0	0	0	0	0	0
GS|99.6|HQ829059|SH193872.07FU;k:Fungi,p:Ascomycota,c:Pezizomycetes,o:Pezizales,f:Pezizaceae,g:Peziza,s:Peziza ostracoderma	Dung Saprotroph-Ectomycorrhizal-Litter Saprotroph-Undefined Saprotroph	OTU2210	0	0	0	0	0	0	2	0	9	0	0	0	0	0	11	0	8	0	27	0	0	0	0	0	15	0	0	0	0	0	0	0	0	0	0	0	0	0	0	0	0	0	0	0	0	0	0
GS|100.0|KJ398148|SH186936.07FU;k:Fungi,p:Ascomycota,c:Dothideomycetes,o:Pleosporales,f:Didymosphaeriaceae,g:Pseudopithomyces,s:Pseudopithomyces chartarum	Endophyte-Lichen Parasite-Plant Pathogen-Undefined Saprotroph	OTU4587	0	0	0	0	0	0	0	0	3	3	2	0	0	0	4	0	0	0	0	0	0	0	0	9	0	0	0	0	0	0	0	0	0	0	0	0	0	0	0	2	0	0	0	0	0	0	2
GS|99.1|LC204500|SH220112.07FU;k:Fungi,p:Ascomycota,c:Dothideomycetes,o:Pleosporales	-	OTU4949	0	0	0	3	0	0	0	0	0	0	0	0	13	28	0	0	0	0	0	0	0	0	0	0	0	0	0	0	0	13	0	0	0	0	0	0	0	0	0	0	5	0	3	5	2	0	0
US|0.5270|DQ980575|SH185808.07FU;k:Fungi	-	OTU6243	0	0	0	0	73	0	0	0	0	0	0	0	0	0	0	0	0	0	0	0	0	0	0	0	0	0	0	0	0	0	0	0	0	0	0	0	0	0	0	0	0	0	0	0	0	0	0
GS|100.0|AJ582956|SH012412.07FU;k:Fungi	-	OTU6670	0	0	0	0	0	0	0	0	0	0	0	0	22	7	0	0	0	0	0	0	0	0	0	0	0	0	0	0	0	0	0	4	0	0	0	0	0	0	0	0	0	0	0	0	0	0	0
GS|100.0|HE820440|SH216312.07FU;k:Fungi,p:Ascomycota,c:Pezizomycetes,o:Pezizales,f:Tuberaceae,g:Tuber	Ectomycorrhizal	OTU14179	0	0	0	0	0	0	0	0	0	0	0	0	0	0	0	0	0	0	0	0	0	0	0	0	0	0	0	0	0	0	0	0	0	0	0	0	0	0	0	0	0	0	0	0	0	0	0
US|0.9698|KC965189|SH481738.07FU;k:Fungi	-	OTU2111	0	0	0	0	0	0	0	0	0	0	0	0	0	13	0	0	0	0	0	0	0	0	0	0	0	0	0	0	0	0	0	0	0	0	0	0	0	0	0	0	0	0	0	0	0	0	0
GS|100.0|AB986461|SH494035.07FU;k:Fungi,p:Ascomycota	-	OTU2170	0	0	0	0	0	0	0	0	0	0	0	0	0	0	0	0	0	0	0	0	0	0	0	0	0	0	0	0	0	0	0	0	0	0	0	0	0	0	0	0	0	0	0	0	0	0	0
US|0.7928|None;k:Fungi	-	OTU6881	0	0	0	0	0	0	0	0	74	0	0	0	0	0	0	0	0	0	0	0	0	0	0	0	0	0	0	0	0	0	0	0	0	0	0	0	0	0	0	0	0	0	0	0	0	0	0
US|0.9873|KM246238|SH497076.07FU;k:Fungi	-	OTU5668	8	0	0	0	0	0	0	0	0	0	0	0	3	0	0	0	0	0	0	0	0	0	0	0	0	0	0	0	0	0	0	0	0	0	0	0	0	0	0	0	0	0	0	0	0	0	0
US|0.9997|KU000569|SH030872.07FU;k:Fungi	-	OTU7590	0	0	0	0	0	0	0	0	0	0	0	0	6	0	11	0	3	0	5	0	0	0	0	0	0	17	0	0	0	0	0	2	0	0	0	0	0	0	0	4	0	0	6	4	0	0	0
GS|99.6|GQ512601|SH202968.07FU;k:Fungi,p:Ascomycota	-	OTU13824	0	0	0	0	0	0	0	0	0	0	0	0	0	0	0	0	0	0	0	0	0	0	0	0	0	0	0	0	0	0	0	0	0	0	0	0	0	0	0	0	0	0	0	0	0	0	0
GS|99.6|EF601608|SH198277.07FU;k:Fungi,p:Ascomycota,c:Sordariomycetes,o:Hypocreales,f:Nectriaceae,g:Cylindrocarpon	Undefined Saprotroph	OTU1747	0	0	0	0	0	0	0	0	0	0	0	0	0	0	0	0	0	0	0	0	0	0	0	0	0	0	0	0	0	0	0	0	0	0	0	0	0	0	0	0	0	0	0	0	0	0	0
GS|100.0|HM162159|SH202939.07FU;k:Fungi,p:Ascomycota,c:Sordariomycetes,o:Hypocreales,g:Acremonium	Undefined Saprotroph	OTU2706	0	0	0	0	0	0	0	0	7	0	0	0	0	0	0	0	0	0	0	0	0	0	0	0	0	0	0	0	0	0	0	0	0	0	0	0	0	0	0	0	0	0	0	0	0	0	0
GSL|99.2|KF498873|SH205326.07FU;k:Fungi,p:Ascomycota,c:Dothideomycetes,o:Pleosporales,f:Leptosphaeriaceae,g:Plenodomus,s:Plenodomus biglobosus	Undefined Saprotroph	OTU20909	0	0	0	3	0	0	0	0	0	0	0	0	0	0	10	0	0	0	0	0	0	0	0	0	0	0	0	0	0	0	0	0	0	0	0	0	0	0	0	0	0	0	0	10	0	0	0
SS|0.1200|DQ449981|SH183772.07FU;k:Fungi,p:Basidiomycota,c:Agaricomycetes,o:Agaricales,f:Omphalotaceae,g:Gymnopus	Wood Saprotroph	OTU8897	0	0	0	0	0	0	0	0	0	0	0	0	0	0	0	0	0	0	0	0	0	0	0	0	0	0	0	0	0	0	0	0	0	0	0	0	0	0	0	0	0	0	0	0	0	0	0
US|0.9916|KF823598|SH202969.07FU;k:Fungi	-	OTU7205	0	0	0	0	0	71	0	0	0	0	0	0	0	0	0	0	0	0	0	0	0	0	0	0	0	0	0	0	0	0	0	0	0	0	0	0	0	0	0	0	0	0	0	0	0	0	0
US|0.8095|None;k:Fungi,p:Rozellomycota	-	OTU9685	0	0	0	0	0	0	0	0	0	0	6	0	53	6	0	0	0	0	0	0	0	0	0	0	0	0	0	0	0	0	0	0	0	0	0	0	0	0	0	0	0	0	0	0	0	0	0
GSL|98.1|KY977442|SH193471.07FU;k:Fungi,p:Ascomycota,c:Dothideomycetes,o:Pleosporales,f:Didymellaceae	-	OTU12864	0	0	0	0	0	0	0	0	0	0	0	0	0	0	0	0	0	0	0	0	0	0	0	0	0	0	0	0	0	6	0	0	0	0	0	0	0	0	0	0	0	0	0	0	0	0	0
GSL|100.0|AB935953|SH187757.07FU;k:Fungi,p:Ascomycota,c:Sordariomycetes,o:Hypocreales,f:Hypocreaceae,g:Trichoderma,s:Trichoderma virens	Undefined Saprotroph	OTU650	17	0	0	0	0	0	0	0	0	0	0	0	0	0	0	0	0	0	0	0	0	0	0	0	0	0	0	0	0	0	0	0	0	0	0	0	0	0	0	0	0	0	0	0	0	0	0
GS|100.0|MF966113|SH193471.07FU;k:Fungi,p:Ascomycota,c:Dothideomycetes,o:Capnodiales,f:Neodevriesiaceae,g:Neodevriesia	Plant Pathogen-Undefined Saprotroph	OTU7315	0	0	0	0	0	0	0	0	0	0	3	0	10	0	0	0	0	0	2	0	0	0	0	0	0	0	0	0	0	0	0	0	0	0	0	0	0	0	0	0	3	0	0	0	0	0	0
GS|98.4|FM205668|SH213583.07FU;k:Fungi,p:Ascomycota,c:Pezizomycetes,o:Pezizales,f:Tuberaceae,g:Tuber,s:Tuber rufum	Ectomycorrhizal	OTU9667	0	0	0	0	0	0	0	0	0	0	0	0	0	0	0	0	0	0	0	0	0	0	0	0	0	0	0	0	0	0	0	0	0	0	0	0	0	0	0	0	0	0	0	0	0	0	0
GSL|100.0|MF530395|SH220112.07FU;k:Fungi,p:Mortierellomycota,c:Mortierellomycetes,o:Mortierellales	-	OTU3261	0	0	0	0	0	0	0	0	0	0	0	0	0	0	0	0	0	0	0	0	0	0	0	0	0	0	0	0	0	0	0	0	0	0	0	0	0	0	0	0	0	0	0	0	0	0	0
GS|100.0|JN858076|SH189355.07FU;k:Fungi,p:Basidiomycota,c:Agaricomycetes,o:Thelephorales,f:Thelephoraceae,g:Thelephora	Ectomycorrhizal-Undefined Saprotroph	OTU288	0	0	0	0	0	0	0	0	0	0	0	0	0	0	0	0	0	0	0	0	0	0	0	0	0	0	0	0	0	0	0	0	0	0	0	0	0	0	0	0	0	0	0	0	0	0	0
GS|97.8|KM041773|SH489143.07FU;k:Fungi,p:Glomeromycota,c:Glomeromycetes,o:Glomerales,f:Glomeraceae	Arbuscular Mycorrhizal	OTU6146	0	0	0	0	0	0	0	0	0	0	0	0	0	0	0	0	0	0	0	0	0	0	0	0	0	0	0	0	0	0	13	2	0	0	0	0	0	0	0	0	47	0	0	7	0	0	0
GS|99.3|HM105539|SH030725.07FU;k:Fungi,p:Basidiomycota,c:Agaricomycetes,o:Agaricales,f:Hymenogastraceae,g:Hymenogaster	-	OTU6424	0	0	0	0	0	0	0	0	0	0	0	0	0	0	0	0	0	0	0	0	0	0	0	0	0	0	0	0	0	0	0	0	0	0	0	0	0	0	0	0	0	0	0	0	0	0	0
US|0.7736|KM208098|SH496622.07FU;k:Fungi,p:Glomeromycota	-	OTU8683	0	0	0	0	0	0	0	0	0	0	0	0	0	0	0	0	0	0	2	0	0	0	0	0	0	0	0	0	0	0	0	0	0	0	0	0	0	0	0	0	0	0	0	0	0	0	0
GS|100.0|KP131694|SH177137.07FU;k:Fungi,p:Ascomycota,c:Saccharomycetes,o:Saccharomycetales,g:Diutina,s:Diutina catenulata	Undefined Saprotroph	OTU2361	0	0	0	0	0	0	0	0	0	0	0	0	0	0	0	0	0	0	0	0	0	0	0	0	0	0	0	0	0	0	0	0	0	0	0	0	0	0	0	0	0	0	0	0	0	0	0
GS|100.0|KX025152|SH213570.07FU;k:Fungi,p:Ascomycota,c:Sordariomycetes,o:Hypocreales,g:Fusariella	Undefined Saprotroph	OTU6814	0	0	0	0	0	0	7	0	2	0	0	0	0	0	0	0	0	0	3	0	0	0	0	0	0	0	0	0	0	2	0	0	0	0	0	0	0	0	0	0	0	0	7	2	0	0	2
GS|100.0|JQ936327|SH200464.07FU;k:Fungi,p:Ascomycota,c:Dothideomycetes,o:Pleosporales,f:Phaeosphaeriaceae,g:Leptospora,s:Leptospora rubella	Fungal Parasite-Plant Pathogen-Plant Saprotroph	OTU8719	0	0	0	5	0	0	0	0	0	0	12	0	0	10	0	0	0	0	0	0	0	0	0	0	0	0	0	0	0	0	0	0	0	0	0	0	0	0	0	0	0	0	0	0	0	18	0
GS|99.0|DQ980568|SH185808.07FU;k:Fungi	-	OTU6470	0	0	0	0	0	0	8	0	14	0	0	0	0	0	0	0	0	0	0	0	0	0	0	0	0	13	0	0	0	0	0	0	0	0	0	0	6	10	0	4	0	0	0	0	0	0	0
SS|0.1600|JN195695|SH004775.07FU;k:Fungi,p:Glomeromycota,c:Glomeromycetes,o:Glomerales,f:Glomeraceae	Arbuscular Mycorrhizal	OTU9568	0	0	0	0	0	0	0	0	0	0	0	0	0	0	0	0	0	0	0	0	0	0	0	0	0	0	0	0	0	0	0	0	0	0	0	0	0	0	0	0	0	0	0	0	0	0	0
GDL|100.0|GU237843|SH186594.07FU;k:Fungi,p:Ascomycota	-	OTU126	0	0	0	0	0	0	0	0	0	0	0	0	0	0	0	0	0	0	0	0	0	0	0	0	0	0	0	0	0	0	0	0	0	0	0	0	0	0	0	0	0	0	0	0	0	0	0
GS|100.0|HE977536|SH181896.07FU;k:Fungi,p:Ascomycota,c:Sordariomycetes	-	OTU864	0	0	0	0	0	0	0	0	0	0	32	0	0	0	0	0	0	0	0	0	0	0	0	0	0	0	0	0	0	0	0	0	0	0	0	0	0	0	0	0	0	0	0	0	0	0	0
US|0.8057|EU807094|SH211940.07FU;k:Rhizaria,p:Cercozoa	-	OTU4883	0	0	0	5	0	5	5	0	0	0	0	0	0	27	0	0	0	0	2	4	4	0	3	2	0	0	0	0	0	0	0	0	0	0	0	0	0	0	0	0	0	0	0	0	0	0	0
SS|0.7300|AB099508|SH202079.07FU;k:Fungi	-	OTU7478	0	0	0	0	0	0	0	0	0	0	0	0	67	0	0	0	0	0	0	0	0	0	0	0	0	0	0	0	0	0	0	0	0	0	0	0	0	0	0	0	0	0	0	0	0	0	0
GS|97.9|HQ211890|SH004579.07FU;k:Fungi,p:Ascomycota,c:Leotiomycetes,o:Helotiales,f:Leotiaceae,g:Pezoloma,s:Pezoloma ericae	Bryophyte Parasite-Ectomycorrhizal-Ericoid Mycorrhizal-Undefined Saprotroph-Wood Saprotroph	OTU822	0	0	0	0	0	0	0	0	0	0	0	0	0	0	0	0	0	0	0	0	60	0	6	0	0	0	0	0	0	0	0	0	0	0	0	0	0	0	0	0	0	0	0	0	0	0	0
GS|98.6|DQ530216|SH195841.07FU;k:Fungi,p:Ascomycota,c:Dothideomycetes,o:Capnodiales,f:Mycosphaerellaceae,g:Mycosphaerella,s:Mycosphaerella pseudovespa	Plant Pathogen	OTU8860	0	0	0	0	0	0	0	0	0	0	0	0	0	0	0	0	0	0	0	0	0	0	0	0	0	0	0	0	0	0	0	0	0	0	0	0	0	0	0	0	0	0	0	0	0	0	0
US|0.9987|KU559702|SH493961.07FU;k:Fungi	-	OTU6215	0	0	0	0	0	0	0	0	0	0	0	0	0	0	64	0	0	0	2	0	0	0	0	0	0	0	0	0	0	0	0	0	0	0	0	0	0	0	0	0	0	0	0	0	0	0	0
GS|100.0|JF449726|SH190079.07FU;k:Fungi,p:Ascomycota,c:Leotiomycetes,o:Thelebolales,f:Pseudeurotiaceae	-	OTU6404	0	0	0	0	0	0	0	0	0	0	0	0	0	0	0	0	0	0	0	0	0	0	0	0	0	0	0	0	0	0	0	0	0	0	0	0	0	0	0	0	0	0	0	0	0	0	0
GS|100.0|GQ304943|SH201417.07FU;k:Fungi,p:Ascomycota,c:Pezizomycetes,o:Pezizales,f:Discinaceae,g:Gyromitra	-	OTU12622	0	0	0	0	0	0	0	0	0	0	0	0	0	0	0	0	0	0	0	0	0	0	0	0	0	0	0	0	0	0	0	0	0	0	0	0	0	0	0	0	0	0	0	0	0	0	0
GS|100.0|FJ375327|SH221017.07FU;k:Fungi,p:Basidiomycota,c:Agaricomycetes,o:Agaricales,f:Amanitaceae,g:Amanita,s:Amanita flavipes	Ectomycorrhizal	OTU12387	0	0	0	0	0	0	0	0	0	0	0	0	0	0	0	0	0	0	0	0	0	0	0	0	0	0	0	0	0	0	0	0	0	0	0	0	0	0	0	0	0	0	5	0	0	0	3
US|0.7825|HG937179|SH493945.07FU;k:Fungi,p:Basidiomycota	-	OTU6778	0	0	0	0	0	0	0	0	0	0	0	0	0	0	0	21	0	0	0	0	0	0	0	0	0	0	0	0	0	0	0	0	0	0	0	0	0	0	0	0	0	0	0	0	0	0	0
SS|0.9900|KY768029|SH223202.07FU;k:Fungi,p:Ascomycota	-	OTU6958	0	0	0	0	0	0	0	0	0	0	0	0	3	4	0	0	0	0	0	0	0	0	0	2	0	0	0	0	0	0	0	0	0	0	0	3	0	0	0	0	0	0	0	0	0	2	0
GS|99.5|LC204347|SH220112.07FU;k:Fungi,p:Mortierellomycota,c:Mortierellomycetes,o:Mortierellales,f:Mortierellaceae,g:Mortierella	Endophyte-Litter Saprotroph-Soil Saprotroph-Undefined Saprotroph	OTU3667	0	0	0	0	0	0	0	0	0	0	0	0	0	0	0	0	0	0	0	0	0	0	0	0	0	0	0	0	0	0	0	0	0	0	0	0	0	0	0	0	0	0	0	0	0	0	0
GS|98.9|KM246197|SH489715.07FU;k:Fungi,p:Basidiomycota,c:Tremellomycetes,o:Tremellales,f:Tremellaceae,g:Cryptococcus,s:Cryptococcus dimennae	Fungal Parasite-Undefined Saprotroph	OTU6138	0	0	0	0	0	0	0	0	0	0	0	0	0	0	0	0	0	0	0	0	0	0	0	0	0	0	0	0	0	0	0	0	0	0	0	0	0	0	0	0	0	0	0	0	0	0	0
GSL|100.0|KY624588|SH220112.07FU;k:Fungi,p:Basidiomycota,c:Agaricomycetes,o:Cantharellales,f:Ceratobasidiaceae	-	OTU783	0	0	0	0	0	0	0	0	0	0	0	0	0	0	0	0	0	0	0	0	0	0	0	0	0	0	0	0	0	0	0	0	0	0	0	0	0	0	0	0	0	0	0	0	0	0	0
SS|0.1300|KX887275|SH194113.07FU;k:Fungi,p:Ascomycota,c:Dothideomycetes,o:Myriangiales,f:Elsinoaceae	-	OTU6925	0	0	0	0	0	0	0	0	0	0	0	0	0	0	0	0	0	0	0	0	0	0	0	0	0	0	0	0	0	0	0	0	0	0	0	0	0	0	0	0	0	0	0	0	0	0	0
US|0.8873|KJ869162|SH211028.07FU;k:Fungi,p:Ascomycota,c:Dothideomycetes,o:Pleosporales	-	OTU7824	0	0	0	0	0	0	0	0	0	0	0	0	6	39	0	0	0	0	0	0	0	0	2	6	0	0	0	0	0	0	0	0	0	0	0	0	0	0	0	0	0	0	0	0	0	0	2
US|0.9942|KM208483|SH521444.07FU;k:Fungi,p:Glomeromycota	-	OTU9031	0	0	0	0	0	0	0	0	0	0	0	0	0	0	0	0	0	0	0	0	0	0	0	0	0	0	0	0	0	0	0	0	0	0	0	0	0	0	0	0	0	0	0	0	64	0	0
US|0.7534|None;k:Fungi,p:Ascomycota	-	OTU12176	0	0	0	0	0	0	0	0	0	0	0	0	0	0	0	0	0	0	0	0	0	0	0	0	0	0	0	0	0	0	0	0	0	0	0	0	0	0	0	0	0	0	0	0	0	0	0
GS|97.5|KM246183|SH523866.07FU;k:Fungi,p:Basidiomycota,c:Tremellomycetes,o:Tremellales,f:Tremellaceae,g:Cryptococcus	Fungal Parasite-Undefined Saprotroph	OTU22642	0	0	0	0	0	0	5	0	33	0	0	0	0	0	0	0	0	0	16	0	0	0	0	0	0	0	0	0	0	0	0	0	0	0	0	0	0	0	0	0	0	0	0	0	0	0	0
SS|0.6300|JQ991662|SH190755.07FU;k:Fungi,p:Basidiomycota,c:Agaricomycetes,o:Boletales,f:Boletaceae,g:Xerocomus	Ectomycorrhizal-Fungal Parasite-Plant Saprotroph-Wood Saprotroph	OTU13972	0	0	0	0	0	48	0	0	0	0	0	0	0	0	0	0	0	14	0	0	0	0	0	0	0	0	0	0	0	0	0	0	0	0	0	0	0	0	0	0	0	0	0	0	0	0	0
US|0.9287|KT360155|SH521512.07FU;k:Fungi,p:Ascomycota,c:Dothideomycetes,o:Pleosporales,f:Phaeosphaeriaceae,g:Leptospora	Fungal Parasite-Plant Pathogen-Plant Saprotroph	OTU8073	0	0	0	0	0	0	0	0	0	0	0	0	54	3	0	0	0	0	0	0	0	0	0	0	0	0	0	0	0	0	0	0	0	0	0	3	0	0	0	0	0	0	0	0	0	0	0
SS|0.8200|KF255414|SH182030.07FU;k:Fungi,p:Ascomycota,c:Leotiomycetes,o:Helotiales,f:Chaetomellaceae,g:Pilidium,s:Pilidium concavum	Plant Pathogen	OTU8703	0	0	0	0	0	0	0	0	0	0	0	0	0	0	0	0	0	0	0	20	0	0	0	0	0	0	0	0	0	0	0	0	0	0	0	0	0	0	0	0	0	0	0	0	0	39	3
GSL|99.6|AB821462|SH190752.07FU;k:Fungi,p:Basidiomycota,c:Agaricomycetes,o:Boletales,f:Boletaceae,g:Boletus,s:Boletus edulis	Ectomycorrhizal	OTU8948	0	0	0	0	0	0	0	0	0	0	0	0	0	0	0	0	0	0	0	0	0	0	0	0	0	0	0	0	0	0	0	0	0	62	0	0	0	0	0	0	0	0	0	0	0	0	0
GS|98.8|AB747659|SH222077.07FU;k:Fungi,p:Ascomycota,c:Saccharomycetes,o:Saccharomycetales,f:Lipomycetaceae,g:Lipomyces	Undefined Saprotroph	OTU6356	0	0	0	0	0	0	0	0	0	0	0	0	0	0	0	0	0	0	0	0	0	0	0	0	0	0	0	0	0	0	14	0	0	0	0	0	0	0	0	0	0	0	0	0	0	0	0
US|0.7866|None;k:Fungi,p:Ascomycota	-	OTU12111	0	0	0	51	0	0	0	0	0	0	0	0	0	0	0	0	3	0	0	4	3	0	0	0	0	0	0	0	0	0	0	0	0	0	0	0	0	0	0	0	0	0	0	0	0	0	0
US|0.7308|None;k:Fungi,p:Ascomycota	-	OTU19632	0	0	0	0	0	0	0	0	0	0	0	0	0	0	0	0	0	0	0	0	0	0	0	0	0	0	0	0	0	0	0	0	0	0	0	0	0	0	0	0	0	0	0	0	0	0	0
GS|100.0|KM208387|SH181922.07FU;k:Fungi,p:Glomeromycota,c:Glomeromycetes,o:Glomerales,f:Glomeraceae	Arbuscular Mycorrhizal	OTU5849	0	0	0	0	0	0	0	0	0	0	0	0	0	0	0	0	0	0	0	0	0	0	0	59	0	0	0	0	0	0	0	0	0	0	0	0	0	0	0	0	0	0	0	0	0	0	0
GS|98.2|HQ608047|SH008320.07FU;k:Fungi,p:Ascomycota	-	OTU6204	0	0	0	0	0	0	0	0	0	0	0	0	0	0	0	0	0	0	0	0	0	0	0	0	0	0	0	0	0	0	0	0	0	0	0	0	0	0	0	0	0	0	0	0	0	0	0
US|0.0899|MF139128|SH193471.07FU;k:Fungi,p:Ascomycota,c:Dothideomycetes,o:Pleosporales,g:Polyschema	-	OTU7647	0	0	0	0	0	0	0	0	0	0	0	0	0	0	0	0	0	0	0	0	0	0	0	0	0	0	0	0	0	0	0	0	0	0	0	0	0	0	0	0	0	0	0	0	0	0	0
SS|0.6500|EU520602|SH469929.07FU;k:Fungi,p:Ascomycota	-	OTU9237	0	0	0	0	0	0	0	0	0	0	0	0	0	0	0	0	0	0	0	0	0	0	0	0	0	0	0	0	0	0	0	0	0	0	0	0	0	0	0	0	0	0	0	0	0	0	0
US|0.7713|None;k:Fungi,p:Ascomycota	-	OTU10763	0	0	0	0	0	0	0	0	0	0	0	59	0	0	0	0	0	0	0	0	0	0	0	0	0	0	0	0	0	0	0	0	0	0	0	0	0	0	0	0	0	0	0	0	0	0	0
US|1.0000|None;k:Fungi	-	OTU13046	0	0	0	0	0	7	6	0	0	6	0	0	0	0	0	0	0	0	4	0	0	0	0	0	0	29	0	4	0	0	0	0	0	0	0	0	3	0	0	0	0	0	0	0	0	0	0
US|0.9819|JN195691|SH004775.07FU;k:Fungi,p:Glomeromycota,c:Glomeromycetes,o:Glomerales,f:Glomeraceae	Arbuscular Mycorrhizal	OTU11903	0	0	0	0	0	0	0	0	0	0	0	0	0	0	0	0	0	0	0	0	0	0	0	0	0	0	0	0	0	0	0	0	0	0	0	0	0	0	0	0	0	0	0	0	0	0	0
GS|99.6|KF041822|SH187586.07FU;k:Fungi,p:Ascomycota,c:Dothideomycetes,o:Pleosporales,f:Pleosporaceae,g:Bipolaris,s:Bipolaris cactivora	Plant Pathogen	OTU9525	0	0	0	4	0	0	0	0	0	0	0	0	0	0	0	0	0	0	0	0	0	0	0	0	0	0	0	0	0	43	0	9	2	0	0	0	0	0	0	0	0	0	0	0	0	0	0
US|0.9995|JX388024|SH204046.07FU;k:Fungi	-	OTU4988	0	0	0	0	0	32	0	0	0	0	0	0	0	0	0	0	0	0	0	0	0	0	0	0	0	0	0	0	0	0	0	0	0	0	0	0	0	0	0	0	0	0	0	0	0	0	0
GS|100.0|KF800549|SH005245.07FU;k:Fungi	-	OTU7002	0	5	0	0	0	0	0	0	0	0	0	0	0	0	0	0	0	0	0	0	0	0	0	0	0	0	0	0	0	6	0	0	21	0	0	0	0	0	0	0	0	0	0	0	23	0	0
GS|100.0|DQ315563|SH205226.07FU;k:Fungi,p:Ascomycota,c:Sordariomycetes,o:Hypocreales,f:Nectriaceae,g:Fusarium,s:Fusarium solani	Animal Pathogen-Endophyte-Lichen Parasite-Plant Pathogen-Soil Saprotroph-Wood Saprotroph	OTU4522	0	0	0	0	0	0	0	0	0	0	0	0	0	0	0	0	0	0	0	0	0	0	0	0	0	0	0	0	0	0	0	0	0	0	0	0	0	0	0	0	0	0	0	0	0	0	0
GS|100.0|HM211259|SH186965.07FU;k:Fungi,p:Ascomycota,c:Dothideomycetes,o:Pleosporales,f:Didymosphaeriaceae,g:Paraconiothyrium	Endophyte-Lichen Parasite-Plant Pathogen-Undefined Saprotroph	OTU8249	0	0	0	0	0	0	0	0	0	0	0	0	0	0	0	0	0	0	0	0	0	0	0	0	0	0	0	0	0	0	0	0	0	0	0	0	0	0	0	0	0	0	0	0	0	0	0
US|0.6056|JX456917|SH031161.07FU;k:Fungi	-	OTU4385	0	0	0	0	0	0	0	0	0	0	0	0	0	0	0	0	0	0	0	0	0	0	0	0	0	0	0	57	0	0	0	0	0	0	0	0	0	0	0	0	0	0	0	0	0	0	0
US|0.8119|JX043207|SH471994.07FU;k:Rhizaria,p:Cercozoa	-	OTU9181	0	0	0	0	0	0	0	0	0	0	0	0	0	0	0	0	0	0	0	0	0	0	0	0	0	0	0	0	0	0	0	0	0	0	0	0	0	0	0	0	0	0	0	0	0	0	0
US|0.9280|UDB014351|SH190769.07FU;k:Fungi,p:Basidiomycota,c:Agaricomycetes,o:Agaricales,f:Inocybaceae,g:Inocybe	Ectomycorrhizal	OTU368	0	0	0	0	0	0	0	0	0	0	0	0	0	0	0	0	0	0	0	0	0	0	0	0	0	0	0	0	0	0	0	0	0	0	56	0	0	0	0	0	0	0	0	0	0	0	0
SS|0.3300|GU461389|SH181005.07FU;k:Fungi,p:Glomeromycota	-	OTU9216	0	0	0	0	0	0	0	0	0	0	0	0	0	0	0	0	0	0	0	0	0	0	0	0	0	0	0	0	0	0	0	0	0	0	0	0	0	0	0	0	0	0	0	0	0	0	0
GS|98.3|JX377279|SH521518.07FU;k:Fungi	-	OTU10200	0	0	0	0	0	0	0	0	0	0	0	0	0	0	0	0	0	0	0	0	0	0	0	0	0	0	0	0	0	0	0	0	0	0	0	0	0	0	0	35	0	0	0	0	0	0	0
SS|0.7600|EU935562|SH485266.07FU;k:Fungi,p:Basidiomycota,c:Agaricomycetes,o:Agaricales	-	OTU15127	0	0	0	0	0	0	0	0	0	0	0	0	0	0	0	0	0	0	0	0	0	0	0	0	0	0	0	0	0	0	0	0	0	0	0	0	0	0	0	0	0	0	0	0	0	0	0
GS|99.3|AF106536|SH014625.07FU;k:Fungi,p:Ascomycota,c:Orbiliomycetes,o:Orbiliales,f:Orbiliaceae,g:Arthrobotrys	Wood Saprotroph	OTU8814	0	0	0	0	0	0	0	0	0	0	0	0	0	0	0	0	0	0	0	0	0	0	0	0	0	0	0	0	0	0	0	0	0	0	0	0	0	0	0	0	0	0	0	0	0	0	0
GS|97.3|MF965866|SH193471.07FU;k:Fungi	-	OTU7879	0	0	0	0	0	0	0	0	0	0	0	0	0	0	0	0	0	0	0	0	0	0	0	0	0	0	0	0	0	0	0	0	0	0	0	0	0	0	0	0	0	0	0	0	0	0	0
US|0.9150|UDB014650|SH535244.07FU;k:Fungi,p:Chytridiomycota	-	OTU8766	0	0	0	0	0	0	0	0	0	0	0	0	0	38	0	0	0	0	0	0	0	0	0	0	0	0	0	0	0	0	0	0	0	0	0	0	0	0	0	0	0	0	0	8	0	0	0
GS|100.0|KT272078|SH219506.07FU;k:Fungi,p:Ascomycota,c:Dothideomycetes,o:Venturiales,f:Sympoventuriaceae,g:Ochroconis,s:Ochroconis musae	Undefined Saprotroph	OTU18209	0	0	0	0	0	0	12	0	0	0	0	0	2	0	11	9	0	0	5	0	0	0	0	0	5	0	0	0	0	0	0	0	0	0	0	0	0	0	0	0	0	0	0	0	0	0	0
US|0.5739|KF675408|SH203691.07FU;k:Fungi	-	OTU7700	0	0	0	0	0	0	0	0	0	0	0	0	0	0	0	0	0	0	0	0	0	0	0	0	0	0	0	0	0	0	0	0	2	0	0	0	0	0	0	0	0	0	0	0	52	0	0
GS|100.0|JX966585|SH216250.07FU;k:Fungi,p:Ascomycota,c:Dothideomycetes,o:Capnodiales,f:Cladosporiaceae,g:Cladosporium,s:Cladosporium dominicanum	Animal Pathogen-Endophyte-Lichen Parasite-Plant Pathogen-Wood Saprotroph	OTU1640	0	0	0	0	0	0	0	0	0	0	0	0	0	0	0	0	12	0	0	0	0	0	0	0	0	0	0	0	0	0	0	0	0	0	0	0	0	0	0	0	41	0	0	0	0	0	0
US|0.9603|KM042026|SH490466.07FU;k:Fungi,p:Glomeromycota,c:Glomeromycetes,o:Glomerales,f:Glomeraceae	Arbuscular Mycorrhizal	OTU17450	0	0	0	36	0	0	0	0	0	0	0	0	0	0	0	0	0	0	0	0	0	0	0	0	0	0	0	0	0	0	0	0	0	0	0	0	0	0	0	0	0	0	0	13	0	0	0
GS|100.0|KM246219|SH495771.07FU;k:Fungi,p:Basidiomycota,c:Agaricostilbomycetes,o:Agaricostilbales,f:Chionosphaeraceae,g:Kurtzmanomyces	Fungal Parasite-Undefined Saprotroph	OTU7181	0	0	0	0	0	0	0	0	0	0	0	0	0	11	0	0	0	0	2	0	0	0	0	2	7	0	0	0	0	0	0	0	0	0	0	0	0	0	0	0	0	0	0	0	0	0	3
US|0.9920|KF849654|SH010590.07FU;k:Fungi,p:Glomeromycota,c:Glomeromycetes,o:Glomerales	Arbuscular Mycorrhizal	OTU8424	0	0	0	9	0	0	0	0	0	0	5	0	0	0	0	0	0	0	0	0	0	0	0	0	0	0	0	0	0	0	0	0	0	0	0	0	0	0	0	0	0	0	0	0	0	0	0
US|0.8254|None;k:Fungi,p:Ascomycota	-	OTU5279	0	0	0	0	0	0	0	0	3	0	0	0	0	0	0	0	0	0	0	0	0	0	0	0	0	0	0	0	0	0	0	0	0	0	0	0	0	0	0	0	0	0	0	0	0	0	0
US|0.7322|None;k:Fungi,p:Basidiomycota	-	OTU7156	0	0	0	0	0	0	0	0	0	0	0	0	0	0	0	0	0	0	0	0	0	0	0	0	0	0	0	0	0	0	0	0	0	0	0	0	0	0	0	0	0	0	0	0	0	0	0
US|0.9999|LC125628|SH195458.07FU;k:Fungi	-	OTU7389	0	0	0	0	0	0	46	0	0	2	0	0	0	0	0	0	0	0	0	0	0	0	0	0	0	0	0	0	0	0	0	0	0	0	0	0	0	0	5	0	0	0	0	0	0	0	0
GS|99.2|LC204487|SH220112.07FU;k:Fungi,p:Basidiomycota,c:Agaricomycetes,o:Agaricales	-	OTU9987	0	0	0	0	0	0	0	0	0	0	0	0	0	0	0	0	0	0	0	0	0	0	0	0	0	0	0	0	0	0	0	0	0	0	0	0	0	0	0	0	0	0	0	0	0	0	0
US|0.7928|None;k:Fungi	-	OTU7679	0	0	0	0	0	0	0	0	0	0	0	0	0	0	0	0	0	0	0	0	0	0	0	0	0	0	0	0	0	0	0	0	0	0	0	0	0	0	0	0	0	0	0	0	0	0	0
SS|0.6700|JX898594|SH187315.07FU;k:Fungi	-	OTU7885	0	0	0	0	0	0	0	0	0	0	0	0	52	0	0	0	0	0	0	0	0	0	0	0	0	0	0	0	0	0	0	0	0	0	0	0	0	0	0	0	0	0	0	0	0	0	0
SS|0.6400|FM876839|SH004420.07FU;k:Fungi,p:Glomeromycota,c:Glomeromycetes,o:Gigasporales,f:Gigasporaceae	Arbuscular Mycorrhizal	OTU6534	0	0	0	0	0	0	0	0	0	0	0	0	0	0	0	0	0	0	0	0	0	0	0	0	0	0	0	0	0	0	0	0	0	0	0	0	0	0	0	0	0	0	0	0	0	0	0
SS|0.8400|KT809104|SH197511.07FU;k:Fungi,p:Basidiomycota,c:Tremellomycetes,o:Tremellales,f:Tremellaceae,g:Cryptococcus,s:Cryptococcus rajasthanensis	Fungal Parasite-Undefined Saprotroph	OTU6941	0	23	0	0	0	0	0	0	0	0	0	0	0	0	0	0	0	0	0	17	0	0	0	0	0	0	0	0	0	0	0	6	0	0	0	0	0	0	0	0	0	0	0	0	0	0	0
SS|0.0200|EU372827|SH005146.07FU;k:Fungi,p:Ascomycota,c:Sordariomycetes,o:Sordariales	-	OTU1894	0	0	0	0	0	0	0	0	0	0	0	0	0	0	0	0	0	0	0	0	0	0	0	0	0	0	0	0	0	0	0	0	0	0	0	0	0	0	0	0	0	0	0	0	0	0	0
US|0.7825|None;k:Fungi,p:Basidiomycota	-	OTU7280	0	0	0	0	0	0	0	0	0	0	0	0	0	0	0	0	0	0	0	0	0	0	0	0	0	0	0	0	0	0	0	0	0	0	0	0	0	0	0	0	0	0	0	0	0	0	0
SS|0.4300|EU489884|SH475151.07FU;k:Fungi,p:Basidiomycota,c:Agaricomycetes	-	OTU10355	0	0	0	0	0	0	0	0	0	0	0	0	0	0	0	0	0	0	0	0	0	0	0	0	0	0	0	0	0	0	0	0	0	0	0	0	0	0	0	0	0	0	0	0	0	0	0
GS|97.2|JN569346|SH189857.07FU;k:Fungi,p:Ascomycota,c:Pezizomycetes,o:Pezizales,f:Pezizaceae	-	OTU13563	0	0	0	0	0	0	0	0	0	0	0	0	0	0	0	0	0	0	0	0	0	0	0	0	0	0	0	0	0	0	0	0	0	0	0	0	0	0	0	0	0	0	0	0	0	0	0
GS|100.0|KF251268|SH182917.07FU;k:Fungi,p:Ascomycota,c:Dothideomycetes,o:Pleosporales,f:Massarinaceae,g:Stagonospora	Plant Pathogen-Undefined Saprotroph	OTU5421	0	0	0	0	0	0	2	0	6	0	0	0	0	0	0	0	0	0	0	0	0	0	0	0	0	0	0	0	0	0	0	0	0	0	0	0	0	0	0	0	0	0	0	0	0	0	0
SS|0.3500|JF414834|SH174123.07FU;k:Fungi,p:Ascomycota,c:Sordariomycetes,o:Magnaporthales,f:Magnaporthaceae,g:Magnaporthiopsis	Plant Pathogen	OTU7404	0	0	0	0	0	0	0	0	0	0	0	0	0	0	0	0	0	0	0	0	0	0	0	0	0	0	0	0	0	0	0	0	0	0	0	0	0	0	0	0	0	0	0	0	0	0	23
SS|1.0000|DQ421267|SH209797.07FU;k:Fungi	-	OTU11622	0	0	0	0	0	0	0	0	0	0	0	0	0	0	0	0	0	0	0	0	0	0	0	0	0	0	0	0	0	0	0	0	0	0	0	0	0	0	0	0	0	0	0	0	0	0	0
US|1.0000|KU000569|SH030872.07FU;k:Fungi	-	OTU12283	0	0	0	0	0	0	0	0	0	0	0	0	3	0	22	0	0	0	0	0	0	0	0	0	0	0	0	0	0	0	0	0	0	0	0	0	0	0	0	0	2	0	0	0	0	0	0
US|0.7825|None;k:Fungi,p:Mucoromycota	-	OTU7108	0	0	0	0	0	0	0	0	0	0	0	0	0	0	0	0	0	0	0	0	0	0	0	0	0	0	0	0	0	0	0	0	0	0	0	0	0	0	0	0	0	0	0	0	0	0	0
SS|0.1700|JX096602|SH192876.07FU;k:Fungi,p:Glomeromycota	-	OTU8573	0	0	0	0	0	0	0	0	0	0	0	0	0	0	0	0	0	0	0	0	0	0	0	39	0	0	0	0	0	0	0	0	0	0	0	0	0	0	0	0	0	0	0	0	0	0	0
US|1.0000|None;k:Fungi	-	OTU11209	0	0	0	0	0	0	0	0	0	0	0	0	0	0	0	0	0	0	0	0	0	49	0	0	0	0	0	0	0	0	0	0	0	0	0	0	0	0	0	0	0	0	0	0	0	0	0
GS|99.3|MF965403|SH193471.07FU;k:Fungi,p:Ascomycota,c:Dothideomycetes	-	OTU11659	0	0	0	0	0	0	0	0	0	0	0	0	0	0	0	0	0	0	0	0	0	0	0	0	0	0	0	0	0	9	0	0	0	0	0	0	0	0	0	0	0	2	24	6	0	0	0
GSL|100.0|KY853472|SH220112.07FU;k:Fungi,p:Ascomycota,c:Sordariomycetes,o:Sordariales,f:Chaetomiaceae,g:Humicola,s:Humicola grisea	Undefined Saprotroph-Wood Saprotroph	OTU232	0	0	0	0	0	0	0	0	0	0	0	0	0	0	0	0	0	0	0	0	0	0	0	0	0	0	0	0	0	0	0	0	0	0	0	0	0	0	0	0	0	0	0	0	0	0	0
US|0.6645|FN610922|SH180900.07FU;k:Fungi	-	OTU588	0	0	0	0	0	20	0	0	0	0	0	0	0	0	28	0	0	0	0	0	0	0	0	0	0	0	0	0	0	0	0	0	0	0	0	0	0	0	0	0	0	0	0	0	0	0	0
GS|100.0|KU000508|SH030872.07FU;k:Fungi	-	OTU7401	0	0	0	0	0	31	6	0	9	0	0	0	0	0	0	0	2	0	0	0	0	0	0	0	0	0	0	0	0	0	0	0	0	0	0	0	0	0	0	0	0	0	0	0	0	0	0
US|0.8134|GU461356|SH181005.07FU;k:Fungi,p:Rozellomycota	-	OTU7980	0	0	0	0	0	0	0	0	0	0	0	0	0	0	0	0	0	0	0	0	0	0	0	0	0	0	0	0	0	0	0	0	0	0	0	0	0	0	0	0	0	0	0	0	0	0	0
US|1.0000|None;k:Fungi	-	OTU10284	0	0	0	0	0	0	0	0	0	0	0	0	0	0	8	4	0	0	0	0	0	0	4	0	0	0	29	0	0	0	0	0	3	0	0	0	0	0	0	0	0	0	0	0	0	0	0
US|0.7514|None;k:Fungi,p:Basidiomycota	-	OTU11024	0	0	0	0	0	0	0	0	0	0	7	0	5	0	0	0	0	0	0	0	0	0	0	0	0	0	0	0	0	0	0	0	0	0	0	0	0	0	0	0	0	0	0	0	0	0	0
GSL|100.0|AY705839|SH185492.07FU;k:Fungi,p:Ascomycota,c:Sordariomycetes,o:Diaporthales,f:Diaporthaceae,g:Diaporthe	Endophyte-Plant Pathogen-Plant Saprotroph	OTU8043	0	0	0	2	0	0	0	0	0	0	0	0	0	0	0	0	0	0	0	0	0	0	3	0	0	0	0	0	0	0	0	0	0	0	0	0	0	0	0	0	0	0	0	0	0	0	0
GS|99.1|MF965471|SH193471.07FU;k:Fungi	-	OTU4596	0	0	0	0	0	3	0	0	0	0	3	0	0	0	27	0	0	0	2	0	0	0	0	0	0	0	0	7	0	0	0	0	0	0	0	0	0	0	0	0	5	0	0	0	0	0	0
GS|100.0|JN906134|SH022043.07FU;k:Fungi	-	OTU7123	0	0	0	0	0	0	0	0	0	0	0	0	0	0	0	0	0	0	0	0	0	0	0	0	0	0	0	0	0	0	0	0	0	0	0	21	0	0	0	0	0	0	0	0	0	0	0
US|0.7858|JX377124|SH521538.07FU;k:Fungi,p:Ascomycota	-	OTU7585	0	0	0	0	0	0	0	0	0	0	0	0	0	0	0	0	0	0	0	0	0	0	47	0	0	0	0	0	0	0	0	0	0	0	0	0	0	0	0	0	0	0	0	0	0	0	0
GS|100.0|KC222693|SH026680.07FU;k:Fungi,p:Ascomycota,c:Eurotiomycetes,o:Chaetothyriales,f:Herpotrichiellaceae	-	OTU8682	0	0	0	0	0	0	0	0	0	0	0	0	0	0	0	0	0	0	2	0	0	0	0	0	0	0	0	0	0	0	0	0	0	0	0	0	0	0	0	0	0	0	0	0	0	0	0
SS|0.8900|JX243878|SH216145.07FU;k:Fungi,p:Ascomycota,c:Sordariomycetes,o:Magnaporthales,f:Magnaporthaceae,g:Mycoleptodiscus	Plant Pathogen	OTU10514	0	0	0	0	0	0	0	0	0	0	0	0	42	0	0	0	0	0	0	0	0	0	0	0	0	0	0	0	0	0	0	0	0	0	0	0	0	0	0	0	0	0	0	0	0	0	0
GSL|100.0|KM203890|SH188230.07FU;k:Fungi,p:Ascomycota,c:Dothideomycetes,o:Pleosporales,f:Phaeosphaeriaceae,g:Setophoma	Fungal Parasite-Plant Pathogen-Plant Saprotroph	OTU1844	0	0	0	0	0	0	0	0	0	0	31	0	0	0	0	0	0	0	0	0	0	0	0	0	0	0	0	0	0	0	0	0	0	0	0	0	0	0	0	0	0	0	0	0	0	0	0
GS|98.0|AB636440|SH204999.07FU;k:Fungi,p:Ascomycota,c:Leotiomycetes,o:Helotiales,f:Vibrisseaceae,g:Phialocephala	Endophyte-Undefined Saprotroph-Wood Saprotroph	OTU2001	0	0	0	0	0	0	0	0	0	0	0	0	0	0	0	0	0	0	0	0	0	0	0	0	0	0	0	0	0	0	0	0	0	0	0	0	0	0	0	0	0	0	0	0	0	0	0
US|0.3259|KP020108|SH530144.07FU;k:Fungi,p:Basidiomycota	-	OTU7889	0	0	0	0	0	0	0	0	0	0	0	0	0	0	0	0	0	0	0	0	0	0	0	0	0	0	0	0	0	0	0	0	0	0	0	0	0	0	0	0	0	0	0	0	0	0	0
GS|97.9|GQ516154|SH202968.07FU;k:Fungi	-	OTU9224	0	0	0	0	0	0	0	0	0	0	0	0	0	6	0	0	0	0	0	0	0	0	0	0	0	0	0	0	0	0	0	0	0	0	0	0	0	0	0	0	0	0	0	0	0	3	0
US|0.8134|None;k:Fungi,p:Rozellomycota	-	OTU11549	0	0	0	0	0	14	0	0	3	0	0	0	0	0	3	0	3	0	23	0	0	0	0	0	0	0	0	0	0	0	0	0	0	0	0	0	0	0	0	0	0	0	0	0	0	0	0
US|0.9884|KX887231|SH629857.07FU;k:Fungi,p:Ascomycota,c:Dothideomycetes,o:Myriangiales,f:Elsinoaceae	-	OTU12665	0	0	0	0	0	0	0	0	0	0	0	0	10	4	0	0	0	0	0	0	0	0	0	4	0	0	0	0	0	0	0	0	0	0	0	0	0	0	0	0	0	0	0	0	0	0	0
SS|0.6800|EU784179|SH190452.07FU;k:Fungi,p:Basidiomycota,c:Agaricomycetes,o:Boletales	-	OTU19511	0	0	0	0	0	0	0	0	0	0	0	0	0	0	0	0	0	0	0	0	0	0	0	0	0	0	0	0	0	0	46	0	0	0	0	0	0	0	0	0	0	0	0	0	0	0	0
GS|100.0|AB472640|SH193355.07FU;k:Fungi,p:Basidiomycota,c:Agaricomycetes,o:Polyporales,f:Fomitopsidaceae,g:Laetiporus,s:Laetiporus gilbertsonii	Wood Saprotroph	OTU5716	0	0	0	0	0	0	0	0	0	0	0	0	0	0	0	0	0	0	0	0	0	0	0	0	0	0	0	0	0	0	0	0	0	0	0	0	0	0	0	0	0	0	0	0	0	0	0
GS|98.4|KF836972|SH175543.07FU;k:Fungi,p:Glomeromycota,c:Glomeromycetes,o:Glomerales,f:Glomeraceae,g:Rhizophagus,s:Rhizophagus intraradices	Arbuscular Mycorrhizal	OTU12322	0	0	0	0	0	0	0	0	0	0	0	0	0	0	0	0	0	0	0	0	0	0	0	0	0	0	0	0	0	0	0	0	0	0	0	0	0	0	0	0	0	0	0	0	0	0	0
US|0.7736|None;k:Fungi,p:Kickxellomycota	-	OTU7289	0	0	0	0	0	0	0	0	0	0	0	0	0	45	0	0	0	0	0	0	0	0	0	0	0	0	0	0	0	0	0	0	0	0	0	0	0	0	0	0	0	0	0	0	0	0	0
US|1.0000|None;k:Fungi	-	OTU8228	0	0	0	0	0	0	0	0	0	0	0	0	8	0	0	0	0	0	0	0	0	0	0	0	0	0	0	0	0	0	0	0	0	0	0	0	0	0	0	0	0	0	0	0	0	0	0
US|0.2435|HQ108015|SH020105.07FU;k:Fungi,p:Ascomycota	-	OTU8321	0	0	0	0	0	0	0	0	0	0	0	0	27	0	0	0	0	0	0	0	0	0	0	0	0	0	0	0	0	0	0	0	0	0	0	0	0	0	0	0	0	0	0	0	0	0	0
US|1.0000|LC205532|SH220112.07FU;k:Fungi	-	OTU12264	0	0	0	0	0	0	0	0	0	0	0	0	0	0	0	0	0	0	0	0	0	0	0	0	0	0	0	0	0	0	0	0	0	0	0	0	0	0	0	0	0	0	0	0	0	0	0
GS|97.8|JN102415|SH189857.07FU;k:Fungi,p:Ascomycota,c:Pezizomycetes,o:Pezizales,f:Pezizaceae	-	OTU13206	0	0	0	0	0	8	0	0	0	0	0	0	0	0	0	0	0	0	0	0	7	14	9	0	0	0	0	0	0	0	0	0	0	0	0	0	0	0	0	0	0	0	0	0	0	0	0
GS|99.7|FJ820525|SH191017.07FU;k:Fungi,p:Basidiomycota,c:Agaricomycetes,o:Polyporales	-	OTU733	0	0	0	0	0	0	0	0	0	0	0	0	0	0	0	0	0	0	0	0	0	0	0	0	0	0	0	0	0	0	0	0	0	0	0	0	0	0	0	0	0	0	0	0	0	0	0
GSL|100.0|DQ784799|SH184008.07FU;k:Fungi,p:Basidiomycota,c:Agaricomycetes,o:Agaricales,f:Physalacriaceae,g:Armillaria,s:Armillaria tabescens	Algal Parasite--Leaf Saprotroph-Wood Saprotroph	OTU12939	0	0	0	0	0	0	0	0	0	0	0	0	0	0	6	0	0	0	0	0	0	0	0	0	0	0	0	0	0	0	0	0	0	0	0	0	0	0	0	0	5	0	0	0	0	0	0
GSL|100.0|AY373887|SH179237.07FU;k:Fungi,p:Ascomycota,c:Eurotiomycetes,o:Eurotiales,f:Aspergillaceae,g:Aspergillus	Undefined Saprotroph	OTU1904	0	0	0	0	0	0	0	0	0	0	0	0	0	0	0	0	0	0	0	0	0	0	0	0	0	0	0	0	0	0	0	0	0	0	0	0	0	0	0	0	0	0	0	0	0	0	0
US|0.7384|None;k:Fungi,p:Ascomycota	-	OTU353	0	0	0	0	0	0	0	0	0	0	0	0	0	0	0	0	0	0	0	0	0	0	0	0	0	0	0	0	0	0	0	0	0	0	0	0	0	0	0	0	0	0	0	0	0	0	0
US|0.6645|FN610922|SH180900.07FU;k:Fungi	-	OTU4214	0	0	0	0	0	32	0	0	0	0	0	0	0	0	0	0	0	0	0	0	0	12	0	0	0	0	0	0	0	0	0	0	0	0	0	0	0	0	0	0	0	0	0	0	0	0	0
SS|0.0100|KM217107|SH211716.07FU;k:Fungi,p:Ascomycota,c:Leotiomycetes,o:Helotiales	-	OTU7978	0	0	0	0	0	0	0	0	0	0	5	0	0	0	0	0	0	0	0	35	0	0	0	0	0	0	0	0	0	0	0	0	0	0	0	0	0	0	0	0	0	0	0	0	0	0	0
GS|100.0|JQ919953|SH185809.07FU;k:Fungi,p:Basidiomycota,c:Agaricomycetes,o:Cantharellales,g:Sistotrema	-	OTU8423	0	0	0	0	0	0	0	0	0	0	4	0	0	24	0	0	0	0	0	0	0	0	0	0	0	0	0	0	0	0	0	0	0	0	0	0	0	0	0	0	0	0	0	0	0	0	0
US|0.7736|GU187861|SH180109.07FU;k:Fungi,p:Glomeromycota	-	OTU9081	0	0	0	0	0	0	0	0	2	0	0	0	0	0	0	0	0	0	20	0	0	0	0	0	0	0	0	0	0	0	0	0	0	0	0	0	0	0	0	0	0	0	0	0	0	0	0
GS|99.6|JX387747|SH186595.07FU;k:Fungi	-	OTU9478	0	0	0	0	0	0	0	0	0	0	0	0	0	0	0	0	0	0	0	0	0	0	0	0	0	0	0	0	0	0	0	0	0	0	0	0	0	0	0	0	0	0	0	0	0	0	0
SS|0.7400|GU461389|SH181005.07FU;k:Fungi,p:Glomeromycota	-	OTU10067	0	0	0	0	0	0	0	0	0	0	0	0	0	0	0	0	0	0	0	0	0	0	0	0	0	0	0	0	0	0	0	0	0	0	0	0	0	0	0	0	0	0	0	0	0	0	0
US|0.7836|MF530213|SH220112.07FU;k:Fungi,p:Ascomycota	-	OTU10985	0	0	0	0	0	0	0	0	0	0	0	0	0	22	0	0	0	0	0	0	0	0	0	0	0	17	0	0	0	0	0	0	0	0	0	0	0	0	0	0	0	0	0	0	0	0	0
GSL|100.0|AB026016|SH194777.07FU;k:Fungi,p:Basidiomycota,c:Microbotryomycetes,o:Sporidiobolales,f:Sporidiobolaceae,g:Rhodotorula	Animal Pathogen-Undefined Saprotroph	OTU5488	0	0	0	0	0	0	0	0	0	0	0	0	8	0	0	0	0	0	0	0	0	0	0	0	0	0	0	0	0	0	0	0	0	0	0	0	0	0	0	0	0	0	0	0	0	0	0
US|0.1034|KF675517|SH020865.07FU;k:Fungi,p:Basidiomycota,c:Tremellomycetes,o:Tremellales,f:Rhynchogastremataceae,g:Papiliotrema	Fungal Parasite-Undefined Saprotroph	OTU8412	0	0	0	0	0	22	0	0	0	0	0	0	0	0	0	0	0	0	0	0	0	0	0	0	0	0	0	0	0	0	0	0	0	0	0	0	0	0	5	0	0	0	0	0	0	2	0
GS|100.0|UDB007171|SH193490.07FU;k:Fungi,p:Ascomycota,c:Leotiomycetes,o:Helotiales	-	OTU776	0	0	0	0	0	0	0	0	0	0	0	0	0	0	0	0	0	0	0	0	0	0	0	0	0	0	0	15	0	0	0	0	0	0	0	0	0	0	0	0	0	0	0	0	0	0	0
US|0.9976|GQ511522|SH202968.07FU;k:Fungi	-	OTU8881	0	0	0	0	0	0	0	0	0	0	0	0	0	0	0	0	0	0	0	0	0	0	0	0	0	0	0	0	0	0	0	0	0	0	0	0	0	0	0	0	0	0	0	0	0	0	0
GS|99.6|KU580889|SH487451.07FU;k:Fungi	-	OTU11078	0	0	0	0	0	43	0	0	0	0	0	0	0	0	0	0	0	0	0	0	0	0	0	0	0	0	0	0	0	0	0	0	0	0	0	0	0	0	0	0	0	0	0	0	0	0	0
GS|97.4|MF330141|SH220112.07FU;k:Fungi,p:Ascomycota,c:Eurotiomycetes,o:Chaetothyriales	-	OTU11739	0	0	0	0	0	0	0	0	0	0	0	0	0	0	0	0	0	0	0	0	0	0	0	0	0	0	0	0	0	0	0	0	0	0	0	0	0	0	0	0	0	0	0	0	0	0	0
GS|100.0|GQ921756|SH470874.07FU;k:Fungi,p:Ascomycota,c:Dothideomycetes,o:Pleosporales	-	OTU15419	0	0	0	0	0	0	0	0	0	0	0	0	0	0	0	0	0	0	0	0	0	0	0	0	0	0	0	0	0	0	0	0	0	0	0	0	0	0	0	0	0	0	0	0	0	0	0
US|0.7961|None;k:Fungi	-	OTU16666	0	0	0	0	0	0	0	0	0	0	0	0	5	0	0	0	0	0	0	0	0	0	0	0	0	0	0	0	0	0	0	0	0	0	0	0	0	0	0	0	0	0	0	0	0	0	0
GS|98.6|KM519673|SH524979.07FU;k:Fungi,p:Ascomycota,c:Dothideomycetes,o:Pleosporales,f:Lophiostomataceae,g:Lophiostoma,s:Lophiostoma corticola	Undefined Saprotroph	OTU1044	0	0	0	0	0	0	0	0	0	0	0	0	0	0	42	0	0	0	0	0	0	0	0	0	0	0	0	0	0	0	0	0	0	0	0	0	0	0	0	0	0	0	0	0	0	0	0
US|0.9163|DQ102431|SH197242.07FU;k:Fungi,p:Basidiomycota,c:Agaricomycetes,o:Cantharellales,f:Ceratobasidiaceae,g:Ceratobasidium	Endomycorrhizal-Plant Pathogen-Undefined Saprotroph	OTU10703	0	0	0	0	0	0	0	0	21	0	0	0	0	0	0	0	0	0	0	0	0	0	0	0	0	0	0	0	0	0	0	0	0	0	0	0	0	0	0	0	0	0	0	0	0	0	0
US|0.9906|FR873155|SH001072.07FU;k:Fungi,p:Glomeromycota,c:Glomeromycetes,o:Glomerales,f:Glomeraceae	Arbuscular Mycorrhizal	OTU11595	0	0	0	0	0	0	0	0	0	0	0	0	0	0	0	0	0	0	0	0	0	0	0	0	0	0	0	0	0	0	0	0	0	0	0	0	0	0	0	0	0	0	0	0	0	0	0
GS|100.0|HG965016|SH210213.07FU;k:Fungi,p:Ascomycota,c:Sordariomycetes,o:Hypocreales,g:Sarocladium,s:Sarocladium glaucum	Undefined Saprotroph	OTU6027	0	0	0	0	0	0	0	0	0	0	0	0	0	0	0	0	0	0	0	0	0	0	0	0	0	0	0	0	0	0	0	0	0	0	0	0	0	0	0	0	0	0	0	0	0	0	0
GSL|100.0|HG965032|SH210216.07FU;k:Fungi,p:Ascomycota,c:Sordariomycetes,o:Hypocreales,g:Sarocladium	Undefined Saprotroph	OTU6569	0	0	0	0	0	0	0	0	0	0	0	0	0	0	0	0	0	0	0	0	0	0	0	0	0	0	0	0	0	0	0	0	0	0	0	0	0	0	0	0	0	0	0	0	0	0	0
GS|99.2|KM453210|SH185520.07FU;k:Fungi,p:Ascomycota,c:Sordariomycetes,o:Diaporthales,f:Diaporthaceae,g:Diaporthe,s:Diaporthe cucurbitae	Endophyte-Plant Pathogen	OTU7290	0	0	0	0	0	0	0	0	0	0	0	0	0	0	0	0	0	0	0	0	0	0	0	0	0	0	0	0	0	0	0	0	0	0	0	0	0	0	0	0	0	0	0	0	0	0	0
US|0.9930|KM208483|SH521444.07FU;k:Fungi,p:Glomeromycota	-	OTU7168	0	0	0	0	0	0	0	0	0	0	0	0	0	0	0	0	0	0	0	0	0	0	0	0	0	0	0	0	0	0	0	0	0	0	0	0	0	0	0	0	0	0	0	0	42	0	0
US|0.8254|None;k:Fungi,p:Ascomycota	-	OTU7492	0	0	0	0	0	0	0	0	0	0	0	0	0	0	0	0	0	0	0	0	0	0	2	0	0	0	0	0	0	4	0	0	0	0	0	0	0	0	0	0	0	0	0	0	0	0	4
US|0.9931|DQ420987|SH197008.07FU;k:Fungi,p:Ascomycota,c:Sordariomycetes	-	OTU8620	0	0	0	0	0	0	0	0	0	0	0	0	0	0	0	0	0	0	0	0	0	0	0	0	0	0	0	0	0	0	0	0	0	0	0	0	0	0	0	0	0	0	0	0	0	0	0
GSL|100.0|KM246283|SH187564.07FU;k:Fungi,p:Ascomycota,c:Dothideomycetes,o:Pleosporales,f:Pleosporaceae,g:Bipolaris	Endophyte-Lichen Parasite-Plant Pathogen-Undefined Saprotroph	OTU1862	0	0	0	0	0	0	0	0	0	0	0	0	27	0	9	0	0	0	0	0	0	0	0	0	0	0	0	0	0	0	0	0	0	0	0	0	0	0	0	0	0	0	0	0	0	0	0
GS|98.6|GU187882|SH026334.07FU;k:Fungi,p:Ascomycota,c:Sordariomycetes,o:Magnaporthales,f:Magnaporthaceae,g:Pseudophialophora	Plant Pathogen	OTU8744	0	0	0	0	0	0	0	0	0	0	0	0	0	0	0	0	0	0	0	0	0	0	0	0	0	0	0	0	0	0	0	0	0	0	0	0	0	0	0	0	0	0	0	0	0	0	0
US|0.0609|GQ518546|SH202968.07FU;k:Fungi,p:Ascomycota,c:Eurotiomycetes,o:Coryneliales,f:Coryneliaceae,g:Corynelia	-	OTU8293	0	0	0	0	0	0	0	0	0	0	0	0	0	0	0	0	0	0	0	0	0	0	0	0	0	0	0	0	0	0	0	0	0	0	0	0	0	0	0	0	0	0	0	0	0	0	0
US|0.9949|DQ421225|SH194337.07FU;k:Fungi,p:Ascomycota,c:Sordariomycetes	-	OTU8695	0	4	0	0	0	0	0	0	0	0	0	0	0	0	0	0	0	0	0	0	0	0	0	0	0	0	0	0	0	0	0	0	0	0	0	0	0	0	0	0	0	0	0	0	0	0	0
SS|1.0000|JX383422|SH497342.07FU;k:Fungi	-	OTU8884	0	0	0	0	0	0	0	0	0	0	0	0	0	0	35	6	0	0	0	0	0	0	0	0	0	0	0	0	0	0	0	0	0	0	0	0	0	0	0	0	0	0	0	0	0	0	0
US|0.5526|AJ875342|SH025106.07FU;k:Fungi	-	OTU8904	0	0	0	0	0	0	0	0	0	0	0	0	0	0	0	0	0	0	0	0	0	0	0	0	0	0	0	0	0	0	0	0	0	0	0	0	0	0	0	0	0	0	0	0	0	0	0
GS|99.5|KT360109|SH521512.07FU;k:Fungi	-	OTU9402	0	0	0	0	0	41	0	0	0	0	0	0	0	0	0	0	0	0	0	0	0	0	0	0	0	0	0	0	0	0	0	0	0	0	0	0	0	0	0	0	0	0	0	0	0	0	0
US|0.7825|AB581400|SH177344.07FU;k:Fungi,p:Ascomycota	-	OTU11582	0	0	0	0	0	0	0	0	11	0	0	0	0	0	3	0	0	0	0	0	0	0	0	0	0	0	0	0	0	0	0	0	0	0	0	0	0	0	0	0	0	0	0	0	0	0	0
US|0.0435|None;k:Fungi,p:Rozellomycota	-	OTU12585	0	0	0	0	0	0	0	0	0	0	0	0	0	0	0	0	0	0	0	0	0	0	0	0	0	0	0	0	0	0	0	0	0	0	0	0	0	0	0	0	0	0	0	0	0	0	0
GS|100.0|HQ608010|SH209086.07FU;k:Fungi,p:Ascomycota,c:Sordariomycetes,o:Hypocreales,f:Stachybotryaceae,g:Myrothecium,s:Myrothecium gramineum	Undefined Saprotroph	OTU10132	0	0	0	0	0	0	0	0	0	0	0	0	13	0	0	0	0	0	0	0	0	0	0	0	0	0	0	0	0	0	0	0	0	0	23	0	0	0	0	2	0	0	0	0	0	0	0
US|0.8875|GU461389|SH181005.07FU;k:Fungi,p:Glomeromycota,c:Glomeromycetes,o:Diversisporales,g:Entrophospora	Arbuscular Mycorrhizal	OTU13612	0	0	0	0	0	0	0	0	0	0	0	0	0	0	0	0	0	0	0	0	0	0	0	0	0	0	0	0	0	0	0	0	0	0	0	0	0	0	0	0	0	0	0	0	0	0	0
GS|100.0|GU183113|SH195294.07FU;k:Fungi,p:Ascomycota,c:Sordariomycetes,o:Sordariales,f:Chaetomiaceae,g:Humicola,s:Humicola fuscoatra	Undefined Saprotroph-Wood Saprotroph	OTU3118	0	0	0	0	0	0	0	0	0	0	0	0	0	0	0	0	0	0	0	0	0	0	0	0	0	0	0	0	0	0	0	0	0	0	0	0	0	0	0	0	0	0	0	0	0	0	0
US|0.7825|EU490139|SH477202.07FU;k:Fungi,p:Entomophthoromycota	-	OTU8114	0	0	0	0	0	0	0	0	0	0	0	0	0	0	0	0	0	0	0	0	0	0	0	0	0	0	0	0	0	40	0	0	0	0	0	0	0	0	0	0	0	0	0	0	0	0	0
US|0.5535|AB934068|SH533235.07FU;k:Fungi	-	OTU8452	0	0	0	0	0	0	0	0	0	0	0	0	0	0	0	0	0	0	0	0	0	0	0	0	0	0	0	0	0	0	0	0	0	0	0	0	0	0	0	0	0	0	0	0	0	0	0
US|0.7534|None;k:Fungi,p:Ascomycota	-	OTU9450	0	0	0	0	0	0	0	0	0	0	0	0	0	0	0	0	0	0	0	0	0	0	0	0	0	0	0	0	0	0	0	0	0	0	0	0	0	0	0	0	0	0	40	0	0	0	0
GS|100.0|AB858345|SH019298.07FU;k:Fungi,p:Ascomycota,c:Sordariomycetes,o:Hypocreales	-	OTU10054	0	0	0	0	0	0	0	0	24	0	0	0	0	0	0	16	0	0	0	0	0	0	0	0	0	0	0	0	0	0	0	0	0	0	0	0	0	0	0	0	0	0	0	0	0	0	0
US|0.7601|KF617582|SH028286.07FU;k:Fungi,p:Ascomycota	-	OTU14691	0	0	0	0	0	0	0	0	0	0	0	0	0	0	0	0	0	0	0	0	0	0	0	0	0	0	0	0	0	0	0	0	0	0	0	0	0	0	0	0	0	0	0	0	0	0	0
GSL|100.0|AY302503|SH216453.07FU;k:Fungi,p:Basidiomycota,c:Wallemiomycetes,o:Wallemiales,f:Wallemiaceae,g:Wallemia	-	OTU499	0	0	0	0	0	0	0	0	0	0	0	0	0	0	0	0	0	0	0	0	0	0	0	0	0	0	0	0	0	0	0	0	0	0	0	0	0	0	0	0	0	0	0	0	0	0	0
GS|100.0|FJ746899|SH177271.07FU;k:Fungi,p:Basidiomycota,c:Agaricomycetes,o:Cantharellales,f:Ceratobasidiaceae,g:Thanatephorus,s:Thanatephorus cucumeris	Plant Pathogen	OTU12423	0	0	0	0	0	0	0	0	15	0	0	0	0	0	0	0	0	0	0	0	0	0	0	19	0	0	0	0	0	0	0	0	0	0	0	0	0	0	0	0	0	0	0	0	0	0	3
GS|97.9|JX270497|SH193943.07FU;k:Fungi,p:Mortierellomycota,c:Mortierellomycetes,o:Mortierellales,f:Mortierellaceae,g:Mortierella	Endophyte-Litter Saprotroph-Soil Saprotroph-Undefined Saprotroph	OTU282	0	0	0	0	0	0	0	0	0	0	0	0	0	0	0	0	0	0	0	0	0	0	0	0	0	0	0	0	0	0	0	0	0	0	0	0	0	0	0	0	0	0	0	0	0	0	0
US|0.9906|JN195691|SH004775.07FU;k:Fungi,p:Glomeromycota,c:Glomeromycetes,o:Glomerales,f:Glomeraceae	Arbuscular Mycorrhizal	OTU6873	0	0	0	0	0	0	0	0	0	0	0	0	0	0	0	0	0	0	0	0	0	0	0	0	0	0	0	0	0	0	0	0	0	0	0	0	0	0	0	0	0	0	0	0	0	0	0
SS|0.3700|GU222329|SH179249.07FU;k:Fungi,p:Basidiomycota,c:Agaricomycetes,o:Boletales,f:Serpulaceae,g:Austropaxillus	-	OTU1541	0	0	0	0	0	0	0	0	0	0	0	0	0	0	0	0	0	0	0	0	0	0	0	0	0	0	0	0	0	0	0	0	0	0	0	0	0	0	0	0	0	0	0	0	0	0	0
US|0.9910|KF800677|SH203798.07FU;k:Fungi	-	OTU7964	0	0	0	0	0	0	0	0	0	0	0	0	0	0	0	0	0	0	0	0	0	0	0	0	0	0	0	0	0	0	0	0	0	0	0	0	0	0	0	0	0	0	0	0	0	0	0
GS|100.0|GU053897|SH015708.07FU;k:Fungi,p:Basidiomycota,c:Agaricomycetes,o:Russulales	-	OTU8949	0	0	0	0	0	0	0	0	0	0	0	0	0	0	0	0	0	0	0	0	0	0	0	0	0	0	0	0	0	0	0	0	0	0	0	0	39	0	0	0	0	0	0	0	0	0	0
US|1.0000|MF965344|SH193471.07FU;k:Fungi	-	OTU9369	0	0	0	0	0	0	5	0	0	0	0	0	0	0	0	0	0	0	34	0	0	0	0	0	0	0	0	0	0	0	0	0	0	0	0	0	0	0	0	0	0	0	0	0	0	0	0
US|0.9993|None;k:Fungi	-	OTU9580	0	0	0	0	0	0	0	0	0	0	0	0	0	0	0	0	0	0	0	0	0	0	0	0	0	0	0	0	0	0	0	0	0	0	0	0	0	0	0	0	0	0	0	0	0	0	0
US|0.9980|KU000527|SH030872.07FU;k:Fungi	-	OTU11261	0	0	0	0	0	0	0	0	0	3	0	0	0	0	0	0	0	0	3	0	0	0	0	0	0	0	0	0	0	0	0	0	0	0	0	0	0	24	0	5	0	0	0	0	0	0	0
US|0.8741|JN102415|SH189857.07FU;k:Fungi,p:Ascomycota,c:Pezizomycetes,o:Pezizales,f:Pezizaceae,g:Peziza	Dung Saprotroph-Ectomycorrhizal-Litter Saprotroph-Undefined Saprotroph	OTU14428	0	0	0	0	0	0	0	0	0	38	0	0	0	0	0	0	0	0	0	0	0	0	0	0	0	0	0	0	0	0	0	0	0	0	0	0	0	0	0	0	0	0	0	0	0	0	0
GS|99.0|KJ780751|SH026814.07FU;k:Fungi,p:Ascomycota,c:Sordariomycetes,o:Xylariales,f:Hyponectriaceae,g:Monographella,s:Monographella nivalis	Plant Pathogen	OTU6421	0	0	0	0	0	0	0	0	38	0	0	0	0	0	0	0	0	0	0	0	0	0	0	0	0	0	0	0	0	0	0	0	0	0	0	0	0	0	0	0	0	0	0	0	0	0	0
GS|100.0|MF530219|SH220112.07FU;k:Fungi,p:Ascomycota,c:Sordariomycetes,o:Hypocreales,f:Clavicipitaceae,g:Metarhizium,s:Metarhizium carneum	Animal Pathogen	OTU8368	0	0	0	0	0	0	27	0	0	0	0	0	0	0	0	0	0	0	0	0	0	0	0	0	0	0	0	0	0	0	0	0	0	0	0	0	0	0	0	0	0	0	0	0	0	0	0
GS|97.7|KF732327|SH222364.07FU;k:Fungi,p:Basidiomycota,c:Agaricomycetes,o:Agaricales,f:Cortinariaceae,g:Cortinarius,s:Cortinarius infractiflavus	Ectomycorrhizal	OTU8780	0	0	0	0	0	0	0	0	0	0	0	0	0	0	0	0	0	0	0	0	0	0	0	0	0	0	0	0	0	0	0	0	0	0	0	0	0	0	0	0	0	0	0	0	0	0	0
SS|0.1100|FJ378763|SH196061.07FU;k:Fungi,p:Basidiomycota,c:Agaricomycetes,o:Agaricales,f:Inocybaceae,g:Inocybe	Ectomycorrhizal	OTU8830	0	0	0	0	0	0	0	0	0	0	0	0	0	0	0	0	0	0	0	0	0	0	0	0	0	0	0	0	0	0	0	0	0	0	0	0	0	0	0	0	0	0	0	0	0	0	0
GS|99.3|AJ557747|SH185952.07FU;k:Fungi,p:Ascomycota,c:Sordariomycetes	-	OTU5300	0	0	0	38	0	0	0	0	0	0	0	0	0	0	0	0	0	0	0	0	0	0	0	0	0	0	0	0	0	0	0	0	0	0	0	0	0	0	0	0	0	0	0	0	0	0	0
US|0.7322|None;k:Fungi,p:Ascomycota	-	OTU9688	0	0	0	0	0	0	0	0	0	0	0	0	0	0	0	0	0	0	0	0	0	0	0	0	0	0	0	0	0	0	0	0	0	0	0	0	0	0	0	0	0	0	0	0	0	0	0
US|0.0015|HQ542913|SH006493.07FU;k:Fungi,p:Kickxellomycota,c:Kickxellomycetes,o:Kickxellales,f:Kickxellaceae,g:Ramicandelaber	-	OTU10752	0	0	0	0	0	0	0	0	0	0	4	0	11	0	0	0	0	0	0	0	0	0	0	0	0	0	0	0	0	0	0	0	0	0	0	0	0	0	0	0	0	0	0	0	0	0	0
GS|99.0|KF800646|SH016901.07FU;k:Fungi	-	OTU11750	0	0	0	0	0	0	0	0	0	0	0	0	0	0	0	0	0	0	0	0	0	0	0	0	0	0	0	0	0	0	0	0	0	0	0	0	0	0	0	0	0	0	0	0	0	0	0
GS|97.5|MF534309|SH220112.07FU;k:Fungi,p:Basidiomycota	-	OTU12425	0	0	0	0	0	0	0	0	0	0	0	0	0	0	29	0	0	0	0	0	0	0	0	0	0	0	0	0	0	0	0	0	0	0	0	0	0	0	0	0	0	0	0	0	0	0	0
SS|1.0000|HM162271|SH482039.07FU;k:Rhizaria,p:Cercozoa	-	OTU14430	0	0	0	0	0	0	0	0	0	0	0	0	4	2	0	0	0	0	0	0	0	0	0	0	0	0	0	0	0	0	0	0	0	0	0	0	0	0	0	0	0	0	0	0	0	0	0
GS|97.5|EU886770|SH195654.07FU;k:Fungi,p:Ascomycota,c:Sordariomycetes,o:Glomerellales,f:Glomerellaceae,g:Colletotrichum,s:Colletotrichum fuscum	Endophyte-Plant Pathogen	OTU10070	0	0	0	0	0	0	0	0	0	0	0	0	0	0	0	0	0	0	0	0	0	0	0	0	0	0	0	0	0	0	0	0	0	0	0	0	0	0	0	0	0	0	0	0	0	0	0
US|0.9907|KF849654|SH010590.07FU;k:Fungi,p:Glomeromycota,c:Glomeromycetes,o:Glomerales	Arbuscular Mycorrhizal	OTU8357	0	0	0	0	0	0	0	0	0	0	0	0	0	0	0	0	0	0	0	0	0	0	0	0	0	0	0	0	0	0	0	0	0	0	0	0	0	0	0	0	0	0	0	0	0	0	0
GS|100.0|DQ297557|SH213623.07FU;k:Fungi,p:Ascomycota,c:Sordariomycetes,o:Hypocreales,f:Nectriaceae,g:Fusarium,s:Fusarium poae	Animal Pathogen-Endophyte-Lichen Parasite-Plant Pathogen-Soil Saprotroph-Wood Saprotroph	OTU9366	0	0	0	0	0	0	0	0	0	0	0	0	0	28	0	0	0	0	0	0	0	0	0	0	0	0	0	0	0	0	0	0	0	0	0	0	0	0	0	0	0	0	0	0	0	0	0
US|0.7858|None;k:Fungi,p:Ascomycota	-	OTU8107	0	0	0	0	0	0	0	0	0	0	0	0	0	0	0	0	0	0	0	0	0	0	0	0	0	0	0	0	0	0	0	0	0	0	0	0	0	0	0	0	0	0	0	0	0	0	0
US|0.9996|FM866383|SH030854.07FU;k:Fungi	-	OTU12273	0	0	0	0	0	0	0	0	0	0	0	0	0	0	0	0	0	0	0	0	0	0	0	0	0	0	0	0	0	0	0	0	0	0	0	0	0	0	0	0	0	0	0	0	0	0	0
GS|100.0|GU981577|SH182481.07FU;k:Fungi,p:Ascomycota,c:Eurotiomycetes,o:Eurotiales,f:Aspergillaceae,g:Penicillium,s:Penicillium brasilianum	Undefined Saprotroph	OTU10854	0	0	0	0	0	0	0	0	0	0	0	0	0	0	0	0	0	0	0	0	0	0	0	0	0	0	0	0	0	0	0	0	0	0	0	0	0	0	0	0	0	0	0	0	0	0	0
SS|0.0100|GU461389|SH181005.07FU;k:Fungi,p:Glomeromycota,c:Glomeromycetes,o:Diversisporales	Arbuscular Mycorrhizal	OTU10999	0	0	0	0	0	0	0	0	0	0	0	0	0	0	0	0	0	0	0	0	0	0	0	0	0	0	0	0	0	0	0	0	0	0	0	0	0	0	0	0	0	0	0	0	0	0	0
SS|0.0200|HQ611345|SH011634.07FU;k:Fungi,p:Basidiomycota,c:Agaricomycetes,o:Corticiales,f:Corticiaceae,g:Limonomyces	Lichen Parasite-Plant Pathogen-Wood Saprotroph	OTU12524	0	0	0	0	0	0	0	0	0	0	4	0	0	24	0	0	0	0	0	0	0	0	0	0	0	0	0	0	0	0	0	0	0	0	0	0	0	0	0	0	0	0	0	0	0	0	0
GS|100.0|DQ182593|SH194487.07FU;k:Fungi,p:Ascomycota,c:Eurotiomycetes,o:Chaetothyriales,f:Herpotrichiellaceae,g:Exophiala,s:Exophiala xenobiotica	Animal Pathogen-Undefined Saprotroph	OTU14700	0	0	0	0	0	36	0	0	0	0	0	0	0	0	0	0	0	0	0	0	0	0	0	0	0	0	0	0	0	0	0	0	0	0	0	0	0	0	0	0	0	0	0	0	0	0	0
SS|1.0000|KF800677|SH203798.07FU;k:Fungi,p:Basidiomycota,c:Tremellomycetes,o:Tremellales,f:Bulleribasidiaceae,g:Vishniacozyma	Fungal Parasite-Undefined Saprotroph	OTU9864	0	0	0	0	0	0	0	0	0	0	0	0	0	0	0	0	0	0	0	0	0	0	0	0	0	0	0	0	0	0	0	0	0	0	0	0	0	0	0	0	0	0	0	0	0	0	0
GS|97.0|AF444362|SH206653.07FU;k:Fungi,p:Basidiomycota,c:Tremellomycetes,o:Filobasidiales,f:Filobasidiaceae,g:Heterocephalacria,s:Heterocephalacria arrabidensis	-	OTU8902	0	0	0	0	0	0	0	0	0	0	0	0	0	0	0	0	0	0	0	0	0	0	0	0	0	0	0	0	0	2	0	0	0	0	0	0	0	0	0	0	10	0	0	0	0	0	0
US|0.7736|LC205019|SH220112.07FU;k:Fungi,p:Basidiomycota	-	OTU11010	0	0	0	0	0	0	0	0	0	0	29	0	7	0	0	0	0	0	0	0	0	0	0	0	0	0	0	0	0	0	0	0	0	0	0	0	0	0	0	0	0	0	0	0	0	0	0
US|0.7068|None;k:Fungi,p:Basidiomycota	-	OTU15529	0	0	0	0	0	0	0	0	0	0	0	0	0	0	0	0	0	0	0	0	0	0	0	0	0	0	0	0	0	0	0	0	0	0	0	0	0	0	0	0	0	0	0	0	0	0	0
GS|98.8|LC205386|SH220112.07FU;k:Fungi	-	OTU16815	0	0	0	0	0	0	0	0	0	0	0	0	0	0	0	0	0	0	0	0	0	0	0	0	0	0	0	0	0	0	0	0	0	0	0	0	0	0	0	0	0	0	0	0	0	0	0
US|0.7534|GU461347|SH181005.07FU;k:Fungi,p:Mortierellomycota	-	OTU20133	0	0	0	0	0	0	0	0	0	0	0	0	0	0	0	0	0	0	0	0	0	0	0	0	0	0	0	0	0	0	0	0	0	0	0	0	0	0	0	0	0	0	0	0	0	0	0
GS|97.4|JN195695|SH004775.07FU;k:Fungi,p:Glomeromycota,c:Glomeromycetes,o:Glomerales,f:Glomeraceae	Arbuscular Mycorrhizal	OTU13456	0	0	0	0	0	0	0	0	0	0	0	0	0	0	0	0	0	0	0	0	0	0	0	0	0	0	0	0	0	0	0	0	0	0	0	0	0	0	0	0	0	0	0	0	0	0	0
GSL|100.0|FR733840|SH186265.07FU;k:Fungi,p:Ascomycota,c:Eurotiomycetes,o:Eurotiales,f:Aspergillaceae,g:Aspergillus	Undefined Saprotroph	OTU2134	0	0	0	0	0	0	0	0	0	0	0	0	0	0	0	0	0	0	0	0	0	0	0	0	4	0	0	0	0	0	0	0	0	0	0	0	0	0	0	0	0	0	0	0	0	0	0
GS|97.6|KF307622|SH021597.07FU;k:Fungi,p:Basidiomycota,c:Agaricomycetes,o:Sebacinales,f:Sebacinaceae,g:Efibulobasidium,s:Efibulobasidium albescens	Ectomycorrhizal	OTU4433	0	0	0	0	0	0	0	0	0	0	0	0	0	0	0	0	0	0	0	0	0	0	0	0	0	0	0	0	0	0	0	0	0	0	0	0	0	0	0	0	0	0	0	0	0	0	0
SS|0.0500|EU557326|SH182252.07FU;k:Fungi,p:Basidiomycota,c:Agaricomycetes,o:Agaricales,f:Cortinariaceae,g:Cortinarius	Ectomycorrhizal	OTU8738	0	0	0	0	0	0	0	0	0	0	0	0	0	0	0	0	0	0	0	0	0	0	0	0	0	0	0	0	0	0	0	0	0	0	0	0	0	0	0	0	0	0	0	0	0	0	0
GS|97.0|GU187865|SH010589.07FU;k:Fungi,p:Glomeromycota,c:Glomeromycetes,o:Glomerales	Arbuscular Mycorrhizal	OTU9330	0	0	0	0	0	0	0	0	0	0	0	0	0	0	0	0	0	0	0	0	0	0	0	0	0	0	0	0	0	0	0	0	0	0	0	0	0	0	0	0	0	0	0	0	0	0	0
GS|100.0|DQ421196|SH199651.07FU;k:Fungi,p:Basidiomycota,c:Agaricomycetes,o:Cantharellales,g:Sistotrema	-	OTU1064	0	0	0	0	0	0	0	0	0	0	0	0	0	0	0	0	0	0	0	0	0	0	0	0	0	0	0	0	0	0	0	0	0	0	0	0	0	0	0	0	0	0	0	0	0	0	0
GS|100.0|AB520412|SH201127.07FU;k:Fungi,p:Basidiomycota,c:Agaricomycetes,o:Cantharellales,g:Minimedusa	-	OTU5843	0	0	0	0	0	0	0	0	0	0	5	0	0	0	0	0	0	0	0	0	0	0	0	0	0	0	0	0	0	0	0	0	0	0	0	0	0	0	0	0	11	0	0	0	0	0	0
US|0.9999|JN098026|SH213521.07FU;k:Fungi	-	OTU7969	0	0	0	0	0	0	0	0	0	2	0	0	0	0	0	0	0	0	0	0	0	0	0	0	0	0	0	0	0	0	0	0	0	0	0	0	0	0	0	0	0	0	0	0	0	0	0
US|1.0000|None;k:Fungi	-	OTU8157	0	0	0	4	0	0	0	0	31	0	0	0	0	0	0	0	0	0	0	0	0	0	0	0	0	0	0	0	0	0	0	0	0	0	0	0	0	0	0	0	0	0	0	0	0	0	0
US|0.7713|None;k:Fungi,p:Chytridiomycota	-	OTU9070	0	0	0	0	0	0	0	0	0	0	0	0	0	0	0	0	0	0	0	0	0	0	0	0	0	0	0	0	0	0	0	0	0	0	0	0	0	0	0	0	0	0	0	0	0	0	0
US|1.0000|None;k:Fungi	-	OTU15984	0	0	0	0	11	0	0	0	0	0	0	0	0	0	0	0	0	0	0	7	4	0	0	0	0	0	0	0	0	0	0	0	0	0	0	0	0	0	0	0	0	0	0	0	0	0	0
US|0.9866|GU187865|SH010589.07FU;k:Fungi,p:Glomeromycota,c:Glomeromycetes,o:Glomerales	Arbuscular Mycorrhizal	OTU17311	0	0	0	0	0	0	0	0	0	0	0	0	0	0	0	0	0	0	0	0	0	0	0	4	0	0	0	0	0	0	0	0	0	0	0	0	0	0	0	0	0	0	0	0	0	5	0
GS|97.3|KT360144|SH521512.07FU;k:Fungi,p:Ascomycota,c:Dothideomycetes,o:Pleosporales,f:Didymosphaeriaceae,g:Munkovalsaria,s:Munkovalsaria appendiculata	Undefined Saprotroph	OTU9468	0	0	0	11	0	0	0	0	0	0	0	0	0	0	0	0	0	0	0	0	0	0	0	0	0	0	0	0	0	10	0	0	0	0	0	0	0	0	0	0	0	0	2	6	0	0	2
US|1.0000|None;k:Fungi	-	OTU10607	0	0	0	0	22	0	0	0	0	0	0	0	0	0	0	0	0	0	0	0	0	2	6	0	0	0	0	0	0	0	0	0	0	0	0	0	0	0	0	0	4	0	0	0	0	0	0
GS|100.0|LC125604|SH195458.07FU;k:Fungi,p:Ascomycota,c:Leotiomycetes	-	OTU11568	0	0	0	0	0	0	0	0	0	0	0	0	0	0	0	0	0	0	0	0	0	0	0	0	0	0	0	0	0	0	0	0	0	0	0	0	0	0	0	0	0	0	0	0	0	0	0
US|0.8400|JN906616|SH022043.07FU;k:Fungi,p:Basidiomycota	-	OTU12173	0	0	0	0	0	0	0	0	0	0	4	0	0	0	0	0	0	0	0	0	0	0	0	0	0	0	0	0	0	0	0	0	0	0	0	0	0	0	0	0	3	0	0	0	0	2	0
GS|97.9|GQ154504|SH189859.07FU;k:Fungi,p:Ascomycota,c:Pezizomycetes,o:Pezizales,f:Pezizaceae	-	OTU21171	0	0	0	0	0	0	0	0	0	0	0	0	0	0	0	0	0	0	0	0	0	0	0	0	0	0	0	0	0	0	0	0	0	0	0	0	0	0	0	0	0	0	0	0	0	0	0
GS|99.6|GQ851824|SH187563.07FU;k:Fungi,p:Ascomycota,c:Dothideomycetes,o:Pleosporales,f:Pleosporaceae,g:Curvularia	Endophyte-Lichen Parasite-Plant Pathogen-Undefined Saprotroph	OTU24370	0	0	0	0	0	0	0	0	0	0	0	0	0	0	0	0	0	0	0	0	0	0	0	0	3	0	0	0	0	0	0	0	0	0	0	0	0	0	0	0	0	0	0	2	0	0	0
GSL|100.0|KJ882904|SH216250.07FU;k:Fungi,p:Ascomycota,c:Dothideomycetes,o:Capnodiales,f:Cladosporiaceae,g:Cladosporium	Animal Pathogen-Endophyte-Lichen Parasite-Plant Pathogen-Wood Saprotroph	OTU3822	0	0	0	0	0	11	0	0	0	0	0	0	3	0	0	0	0	0	0	0	0	0	0	0	0	0	0	0	0	0	0	0	0	0	0	0	0	0	0	0	0	0	0	0	0	0	0
GS|100.0|EU926252|SH185943.07FU;k:Fungi,p:Ascomycota,c:Sordariomycetes,o:Hypocreales,f:Nectriaceae,g:Fusarium,s:Fusarium biseptatum	Animal Pathogen-Endophyte-Lichen Parasite-Plant Pathogen-Soil Saprotroph-Wood Saprotroph	OTU517	0	0	0	0	0	0	33	0	0	0	0	0	0	0	0	0	0	0	0	0	0	0	0	0	0	0	0	0	0	0	0	0	0	0	0	0	0	0	0	0	0	0	0	0	0	0	0
GS|97.2|JN943601|SH177160.07FU;k:Fungi,p:Basidiomycota,c:Agaricomycetes,o:Agaricales,f:Omphalotaceae,g:Marasmiellus,s:Marasmiellus tricolor	Undefined Saprotroph	OTU6339	0	0	0	0	0	0	0	0	0	0	0	0	0	0	0	0	0	0	0	0	0	0	0	0	0	0	0	0	0	0	0	0	0	0	0	0	0	0	0	0	0	0	0	0	0	0	0
GS|98.0|EF127874|SH186594.07FU;k:Fungi,p:Ascomycota,c:Dothideomycetes,o:Pleosporales,f:Didymellaceae,g:Phoma	Animal Pathogen-Plant Pathogen-Undefined Saprotroph	OTU9743	0	0	0	0	0	0	0	0	0	0	0	0	0	0	0	0	0	0	0	0	0	0	0	0	0	0	0	0	0	0	0	0	0	0	0	0	0	0	0	0	0	0	0	0	0	0	0
GS|100.0|AY969665|SH008508.07FU;k:Fungi,p:Mortierellomycota,c:Mortierellomycetes,o:Mortierellales,f:Mortierellaceae	-	OTU1670	0	0	0	0	0	0	0	0	0	0	0	0	0	0	0	0	0	0	0	0	0	0	0	0	0	0	0	0	0	0	0	0	0	0	0	0	0	0	0	0	0	0	0	0	0	0	0
GS|98.5|HM162157|SH471273.07FU;k:Rhizaria,p:Cercozoa	-	OTU4540	0	0	0	0	0	0	0	0	11	0	3	0	0	0	0	0	0	0	0	0	0	0	0	0	7	0	0	0	6	6	0	0	0	0	0	0	0	0	0	0	0	0	0	0	0	0	0
US|0.4851|JN906561|SH212425.07FU;k:Fungi	-	OTU8794	0	0	0	0	0	0	0	0	0	0	0	0	0	0	0	0	0	0	0	0	0	0	0	0	0	0	0	0	0	0	0	6	0	0	0	0	0	0	0	0	0	0	0	0	0	0	0
SS|0.6600|JX042929|SH031099.07FU;k:Fungi,p:Ascomycota	-	OTU9278	0	0	0	0	0	0	0	0	0	0	0	0	0	0	0	0	0	0	0	0	0	0	0	0	0	0	0	0	0	0	0	0	0	0	0	0	0	0	0	0	0	0	0	0	0	0	0
SS|0.7100|JN904632|SH022043.07FU;k:Fungi	-	OTU10160	0	0	0	0	0	0	0	0	0	0	0	0	0	0	0	0	0	0	0	0	0	0	0	0	0	0	0	0	0	0	0	0	0	0	0	0	0	0	0	0	0	0	0	0	0	0	0
GS|100.0|KT360118|SH521512.07FU;k:Fungi,p:Ascomycota,c:Dothideomycetes,o:Capnodiales	-	OTU10749	0	0	0	0	0	0	0	0	0	0	0	0	0	0	0	0	0	0	0	0	0	0	0	0	0	0	0	0	0	0	0	0	0	0	0	0	0	0	0	0	0	0	0	0	0	0	0
US|0.9969|KU581558|SH487971.07FU;k:Fungi	-	OTU14586	0	0	0	0	0	0	0	0	0	0	0	0	0	0	0	3	0	0	0	0	0	0	0	0	0	0	0	0	0	0	0	0	0	0	0	0	0	0	0	0	0	0	0	0	0	0	0
GS|99.6|GU721199|SH188975.07FU;k:Fungi,p:Basidiomycota,c:Agaricomycetes,o:Russulales,f:Peniophoraceae	-	OTU16224	0	0	0	0	0	0	0	0	0	0	0	0	0	0	0	0	0	0	0	0	0	12	0	0	0	0	0	0	0	0	0	0	0	0	0	0	0	0	0	0	0	0	0	0	17	0	0
GSL|100.0|EU543256|SH206120.07FU;k:Fungi,p:Ascomycota,c:Leotiomycetes,o:Helotiales,f:Helotiaceae,g:Tricladium	Ectomycorrhizal-Fungal Parasite-Plant Pathogen-Wood Saprotroph	OTU1039	0	0	0	0	0	0	0	0	0	0	0	0	0	0	0	0	0	0	0	0	0	0	0	0	0	0	0	0	0	0	0	0	0	0	0	0	0	0	0	0	0	0	0	0	0	0	0
GS|98.6|AB259144|SH184530.07FU;k:Fungi,p:Basidiomycota,c:Agaricomycetes,o:Thelephorales,f:Thelephoraceae,g:Tomentella	Ectomycorrhizal-Undefined Saprotroph	OTU2233	0	0	0	0	0	0	0	0	0	0	0	0	0	0	0	0	0	0	0	0	0	0	0	0	0	0	0	0	0	0	0	0	0	0	0	0	0	0	0	0	0	0	0	0	0	0	0
GS|100.0|AB693777|SH202931.07FU;k:Fungi,p:Ascomycota,c:Sordariomycetes,o:Hypocreales,g:Acremonium	Undefined Saprotroph	OTU2586	0	0	0	0	0	0	0	0	0	0	0	0	0	0	0	0	0	0	0	0	0	0	0	0	0	0	0	0	0	0	0	0	0	0	0	0	0	0	0	0	0	0	0	0	0	0	0
GS|100.0|EF635714|SH175880.07FU;k:Fungi,p:Basidiomycota,c:Agaricomycetes,o:Agaricales,f:Entolomataceae,g:Entoloma	Ectomycorrhizal-Fungal Parasite-Soil Saprotroph-Undefined Saprotroph	OTU4779	0	0	0	0	0	0	0	0	0	0	0	3	0	0	0	0	0	0	0	0	0	0	0	0	0	0	0	0	0	0	0	0	0	0	0	0	0	0	0	0	0	0	0	0	0	0	0
GS|98.4|HM162320|SH194062.07FU;k:Fungi,p:Basidiomycota,c:Agaricomycetes,o:Sebacinales	-	OTU1751	0	0	0	0	0	0	0	0	0	0	0	0	0	0	0	9	0	0	0	0	0	0	0	0	0	0	0	0	0	0	0	0	0	0	0	0	0	0	23	0	0	0	0	0	0	0	0
GS|100.0|MF533309|SH220112.07FU;k:Fungi,p:Basidiomycota	-	OTU7825	0	0	0	0	0	0	0	0	0	0	0	0	0	32	0	0	0	0	0	0	0	0	0	0	0	0	0	0	0	0	0	0	0	0	0	0	0	0	0	0	0	0	0	0	0	0	0
SS|0.5600|KY826038|SH220112.07FU;k:Fungi,p:Basidiomycota,c:Agaricomycetes,o:Boletales	-	OTU8473	0	0	0	0	0	0	0	0	0	0	0	0	0	0	0	0	0	0	0	0	0	0	0	0	0	0	0	0	0	0	0	0	0	0	0	0	0	0	0	0	0	0	0	0	0	0	0
SS|0.2300|AB520310|SH008018.07FU;k:Fungi,p:Basidiomycota,c:Agaricomycetes,o:Cantharellales,f:Ceratobasidiaceae	-	OTU10724	0	0	0	0	0	0	0	0	0	0	0	0	0	0	0	0	0	0	0	0	0	0	0	0	0	0	0	0	0	0	0	0	0	0	0	0	0	0	0	0	0	0	0	0	0	0	0
GS|98.8|JX388345|SH488173.07FU;k:Fungi	-	OTU10775	0	0	0	0	0	0	13	0	2	0	0	0	0	0	0	0	0	0	0	0	0	0	0	0	0	0	0	0	0	0	0	0	0	0	0	0	0	2	0	0	0	0	0	0	0	0	0
US|0.8200|KM208098|SH496622.07FU;k:Fungi,p:Glomeromycota	-	OTU22115	0	0	0	0	0	0	0	0	0	0	0	0	0	0	0	0	0	0	0	0	0	0	0	0	0	0	0	0	0	0	0	0	0	0	0	0	0	0	0	0	0	0	0	0	0	0	0
SS|0.8300|KF887025|SH014046.07FU;k:Fungi,p:Ascomycota,c:Sordariomycetes,o:Xylariales,f:Diatrypaceae,g:Monosporascus,s:Monosporascus cannonballus	Plant Pathogen	OTU10008	0	0	0	0	0	0	0	0	0	0	0	0	0	0	0	0	0	0	0	0	0	0	0	0	0	0	0	0	0	0	0	0	0	0	0	0	0	0	0	0	0	0	0	0	0	0	0
SS|0.7200|FJ197943|SH461431.07FU;k:Fungi	-	OTU6345	0	0	0	0	0	0	0	0	0	0	0	0	0	0	0	0	0	0	0	0	0	0	0	0	0	0	0	0	0	0	0	0	0	0	0	0	0	0	0	0	0	0	0	0	0	0	0
GS|100.0|HQ608073|SH211759.07FU;k:Fungi,p:Ascomycota,c:Dothideomycetes,o:Capnodiales	-	OTU8684	0	0	0	0	0	0	0	0	0	0	0	0	0	0	0	0	0	0	0	0	0	0	0	0	0	0	0	0	0	0	0	0	0	0	0	0	0	0	0	0	0	0	0	0	0	0	0
US|0.0072|GU187861|SH180109.07FU;k:Fungi,p:Rozellomycota	-	OTU9453	0	0	0	0	0	0	0	0	0	0	0	0	0	0	0	0	0	0	9	0	0	0	0	0	0	0	0	0	0	0	0	0	0	0	0	0	0	20	0	0	0	0	0	0	0	0	0
SS|0.0900|KP012794|SH495516.07FU;k:Fungi,p:Basidiomycota,c:Agaricomycetes,o:Boletales,f:Boletaceae	-	OTU10020	0	0	0	0	0	0	0	0	0	0	0	0	0	0	0	0	6	0	0	0	0	0	0	0	0	0	0	0	0	0	0	5	0	0	0	0	0	0	0	0	13	0	0	0	0	0	3
GS|99.7|EU202706|SH176600.07FU;k:Fungi,p:Ascomycota,c:Pezizomycetes,o:Pezizales,f:Tuberaceae	-	OTU10622	0	0	0	0	0	0	0	0	0	0	0	0	0	0	0	0	0	0	0	0	0	0	31	0	0	0	0	0	0	0	0	0	0	0	0	0	0	0	0	0	0	0	0	0	0	0	0
US|0.8493|GQ524094|SH202968.07FU;k:Fungi,p:Ascomycota	-	OTU11987	0	0	0	0	0	0	0	0	29	0	0	0	2	0	0	0	0	0	0	0	0	0	0	0	0	0	0	0	0	0	0	0	0	0	0	0	0	0	0	0	0	0	0	0	0	0	0
US|0.9997|None;k:Fungi	-	OTU13255	0	0	0	0	0	0	0	0	0	0	0	0	0	0	0	0	0	0	0	0	0	0	0	0	0	0	0	0	0	0	0	0	0	0	0	0	0	0	0	0	0	0	0	0	0	0	0
US|0.7928|KM208098|SH496622.07FU;k:Fungi	-	OTU25644	0	0	0	0	0	0	0	0	0	0	0	0	0	0	0	0	0	0	0	0	0	0	0	0	0	0	0	0	0	0	0	0	0	0	0	0	0	0	0	0	0	0	0	0	0	0	0
GS|99.6|AB360359|SH212427.07FU;k:Fungi,p:Ascomycota,c:Sordariomycetes,o:Hypocreales,f:Cordycipitaceae,g:Lecanicillium,s:Lecanicillium saksenae	Animal Pathogen	OTU9042	0	0	0	0	0	0	0	0	0	0	0	0	0	0	0	0	0	0	0	0	0	0	0	0	0	0	0	0	0	0	0	0	0	0	0	0	0	0	0	0	0	0	0	0	0	0	0
GS|100.0|JX386646|SH488195.07FU;k:Fungi,p:Ascomycota,c:Sordariomycetes,o:Hypocreales,f:Stachybotryaceae	Undefined Saprotroph	OTU9091	0	0	0	0	0	0	0	0	0	0	0	0	0	0	0	0	0	0	0	0	0	0	0	0	0	0	0	0	0	0	0	0	0	0	0	0	0	0	0	0	0	0	0	0	0	0	0
GS|100.0|KM041899|SH491815.07FU;k:Fungi,p:Glomeromycota,c:Glomeromycetes,o:Glomerales,f:Glomeraceae	Arbuscular Mycorrhizal	OTU9127	0	0	0	0	2	0	0	0	0	0	0	0	0	0	0	0	0	0	0	0	0	0	0	0	0	0	0	0	0	0	0	0	0	0	0	0	0	0	0	0	0	0	0	0	0	0	0
GS|100.0|DQ682563|SH180409.07FU;k:Fungi,p:Ascomycota,c:Dothideomycetes,o:Pleosporales,f:Arthopyreniaceae	-	OTU1461	0	0	0	20	0	0	0	0	0	3	0	0	0	0	0	0	0	0	0	0	0	0	0	0	0	0	0	0	0	0	0	0	0	0	0	0	0	0	0	0	0	0	0	0	0	0	0
GS|97.5|JQ991891|SH010053.07FU;k:Fungi,p:Basidiomycota,c:Agaricomycetes,o:Thelephorales,f:Thelephoraceae	-	OTU3446	0	0	0	0	0	0	0	0	0	0	0	0	0	0	0	0	0	0	0	0	0	0	0	0	0	0	0	0	0	0	0	0	0	0	0	0	0	0	0	0	0	0	0	0	0	0	0
US|0.7825|None;k:Fungi,p:Basidiomycota	-	OTU9412	0	0	0	0	0	0	0	0	0	0	0	0	0	0	0	0	0	0	0	0	0	0	0	0	0	0	0	0	0	0	0	0	0	0	0	0	0	0	0	0	0	0	0	0	0	0	0
US|0.9990|GU461494|SH181005.07FU;k:Fungi	-	OTU9823	0	0	0	0	23	0	0	0	0	0	0	0	0	0	0	0	0	0	0	0	0	0	0	0	0	0	0	0	0	0	0	0	0	0	0	0	0	0	0	0	0	0	0	0	0	0	0
US|0.7736|AB581064|SH177344.07FU;k:Fungi,p:Mortierellomycota	-	OTU10551	0	0	0	0	0	0	0	0	0	0	0	0	3	2	0	0	0	0	0	0	0	0	0	0	0	0	0	0	0	0	0	0	0	0	0	0	0	0	0	0	0	0	0	0	0	0	0
SS|0.5600|MF330511|SH220112.07FU;k:Fungi	-	OTU10901	0	0	0	0	0	0	0	0	0	0	0	0	0	0	0	0	0	0	30	0	0	0	0	0	0	0	0	0	0	0	0	0	0	0	0	0	0	0	0	0	0	0	0	0	0	0	0
GS|100.0|KT833169|SH200731.07FU;k:Fungi,p:Ascomycota,c:Dothideomycetes,o:Capnodiales,f:Teratosphaeriaceae	-	OTU11220	0	0	0	0	0	0	0	0	0	0	0	0	0	0	0	0	0	0	0	0	0	0	0	0	0	0	0	0	0	0	0	0	0	0	0	0	0	0	0	0	0	0	0	0	0	0	0
SS|0.5900|GU461389|SH181005.07FU;k:Fungi,p:Glomeromycota	-	OTU11321	0	0	0	0	0	0	0	0	0	0	0	0	0	0	0	0	0	0	0	0	0	0	0	0	0	0	0	0	0	0	0	0	0	0	0	0	0	0	0	0	0	0	0	0	0	0	0
US|1.0000|None;k:Fungi	-	OTU21013	0	0	0	0	0	0	0	0	0	0	0	0	16	0	0	0	0	0	0	0	0	0	3	0	0	0	0	0	0	0	0	0	0	0	0	0	0	0	0	0	0	0	0	0	0	0	0
GS|99.3|KF151201|SH218663.07FU;k:Fungi,p:Basidiomycota,c:Agaricomycetes,o:Cantharellales,f:Ceratobasidiaceae,g:Rhizoctonia	Endomycorrhizal-Plant Pathogen-Undefined Saprotroph	OTU11198	0	0	0	0	0	0	0	0	0	0	0	0	0	0	0	0	0	0	0	0	0	0	0	0	0	0	0	0	0	0	0	0	29	0	0	0	0	0	0	0	0	0	0	0	0	0	0
GS|100.0|AB986414|SH529256.07FU;k:Fungi,p:Ascomycota,c:Eurotiomycetes,o:Chaetothyriales,f:Herpotrichiellaceae,g:Cladophialophora	Animal Pathogen-Fungal Parasite-Undefined Saprotroph	OTU8666	0	0	0	0	0	0	0	0	0	0	0	0	0	0	6	0	0	0	10	0	0	0	0	0	0	0	0	0	0	0	0	0	0	0	0	0	0	0	0	0	0	0	0	0	0	0	0
SS|0.0100|KF849654|SH010590.07FU;k:Fungi,p:Glomeromycota,c:Glomeromycetes,o:Glomerales	Arbuscular Mycorrhizal	OTU8861	0	0	0	0	0	0	0	0	0	0	0	0	0	0	0	0	0	0	0	0	0	0	0	0	0	0	0	0	0	0	0	0	0	0	0	0	0	0	0	0	0	0	0	0	0	0	0
GSL|100.0|AY394920|SH215930.07FU;k:Fungi,p:Ascomycota	-	OTU498	0	0	0	0	0	0	0	0	0	0	0	0	0	0	0	0	0	0	0	0	0	0	0	0	0	0	0	0	0	0	0	0	0	0	0	0	0	0	0	0	0	0	0	0	0	0	0
US|0.9939|HG513106|SH027546.07FU;k:Fungi,p:Rozellomycota	-	OTU7959	0	0	0	2	0	0	0	0	0	0	0	0	0	0	0	0	0	0	0	0	0	9	0	0	0	0	0	0	0	2	0	0	0	0	0	0	0	0	0	0	16	0	0	0	0	0	0
GS|100.0|JX388489|SH522230.07FU;k:Fungi,p:Ascomycota,c:Dothideomycetes,o:Pleosporales,f:Tetraplosphaeriaceae,g:Tetraplosphaeria	-	OTU8115	0	0	0	0	0	0	0	0	12	0	0	0	0	0	0	0	0	0	0	0	0	0	0	0	0	0	0	0	0	0	0	0	0	0	0	0	0	0	0	0	0	0	0	0	0	0	0
US|0.4655|JX270348|SH180111.07FU;k:Fungi,p:Mortierellomycota,c:Mortierellomycetes,o:Mortierellales,f:Mortierellaceae	-	OTU9026	0	0	0	0	0	0	0	0	0	0	0	0	0	0	0	0	0	0	0	0	0	0	0	0	0	0	0	0	0	0	0	0	0	0	0	0	0	0	0	0	0	0	0	0	0	0	0
GS|100.0|KT360067|SH521512.07FU;k:Fungi	-	OTU9156	0	0	0	0	0	0	0	0	0	0	0	0	0	0	0	0	0	0	0	0	0	0	0	0	0	0	0	0	0	2	0	3	0	0	0	0	0	0	0	0	2	0	0	0	0	6	0
US|0.7552|JN904624|SH022043.07FU;k:Fungi,p:Basidiomycota	-	OTU9728	0	0	0	0	0	0	0	0	0	0	0	0	4	0	0	0	0	0	0	0	0	0	0	0	0	0	0	0	0	0	0	0	0	0	25	0	0	0	0	0	0	0	0	0	0	0	0
US|0.9895|AB581238|SH177344.07FU;k:Fungi	-	OTU10801	0	0	0	0	0	0	0	0	0	0	0	0	0	0	0	0	0	0	0	0	0	0	0	0	0	0	0	0	0	0	0	0	0	0	0	0	0	0	0	0	0	0	0	0	0	0	0
US|1.0000|None;k:Fungi	-	OTU10953	0	0	0	0	0	0	0	0	0	0	0	0	0	0	0	0	0	0	0	0	0	17	0	0	0	0	0	0	0	0	0	0	0	0	0	0	0	0	0	0	0	0	0	0	0	0	0
GS|99.5|JX984786|SH180706.07FU;k:Fungi,p:Ascomycota,c:Dothideomycetes,o:Pleosporales,f:Lophiostomataceae,g:Lophiostoma	Plant Pathogen-Undefined Saprotroph	OTU1486	0	0	0	0	0	0	0	0	0	0	0	0	0	0	0	0	0	0	0	0	0	0	0	0	0	0	0	0	0	0	0	0	0	0	0	0	0	0	0	0	0	0	0	0	0	0	0
US|0.8875|GU461389|SH181005.07FU;k:Fungi,p:Glomeromycota,c:Glomeromycetes,o:Diversisporales,g:Entrophospora	Arbuscular Mycorrhizal	OTU21043	0	0	0	0	0	0	0	0	0	0	0	0	0	0	0	0	0	0	0	0	0	0	0	0	0	0	0	0	0	0	0	0	0	0	0	0	0	0	0	0	0	0	0	0	0	0	0
GS|100.0|KJ471559|SH207241.07FU;k:Fungi,p:Ascomycota,c:Dothideomycetes,o:Pleosporales,f:Didymellaceae,g:Peyronellaea,s:Peyronellaea prosopidis	Undefined Saprotroph	OTU22884	0	0	0	0	0	0	0	0	0	0	0	0	0	0	0	0	0	0	0	0	0	0	0	0	0	0	0	0	0	2	0	0	0	2	19	0	0	0	0	0	0	0	0	0	0	0	0
GSL|100.0|AB220279|SH183134.07FU;k:Fungi,p:Ascomycota,c:Sordariomycetes,o:Xylariales,f:Apiosporaceae,g:Arthrinium	Plant Saprotroph	OTU7125	0	0	0	0	0	0	28	0	0	0	0	0	0	0	0	0	0	0	0	0	0	0	0	0	0	0	0	0	0	0	0	0	0	0	0	0	0	0	0	0	0	0	0	0	0	0	0
GS|100.0|FJ839619|SH188231.07FU;k:Fungi,p:Ascomycota,c:Dothideomycetes,o:Pleosporales,f:Pleosporaceae,g:Edenia,s:Edenia gomezpompae	Plant Pathogen	OTU7958	0	0	0	6	0	0	0	0	2	0	0	0	0	0	0	0	0	0	0	0	0	0	0	0	0	0	0	0	0	0	0	0	0	0	0	0	0	0	0	0	3	0	0	0	0	0	0
SS|0.9700|AM292200|SH187865.07FU;k:Fungi,p:Mortierellomycota,c:Mortierellomycetes,o:Mortierellales,f:Mortierellaceae,g:Mortierella	Endophyte-Litter Saprotroph-Soil Saprotroph-Undefined Saprotroph	OTU8800	0	0	0	0	0	0	0	0	0	0	0	0	0	0	0	0	0	0	0	0	0	0	0	0	0	0	0	0	0	0	0	0	0	0	0	0	0	0	0	0	0	0	0	0	0	0	0
GS|98.9|JN904374|SH022043.07FU;k:Fungi	-	OTU2909	0	0	0	0	0	0	0	0	0	0	0	0	0	0	0	0	0	0	0	3	0	0	0	0	0	0	0	0	0	0	0	0	0	0	0	0	0	0	0	0	0	0	0	0	0	0	0
GS|99.6|HQ713763|SH197544.07FU;k:Fungi,p:Ascomycota,c:Dothideomycetes,o:Minutisphaerales,f:Minutisphaeraceae,g:Minutisphaera	-	OTU3520	0	0	0	0	0	0	0	0	0	0	0	0	0	0	0	0	0	0	0	0	0	0	0	0	0	0	0	0	0	0	0	0	0	0	0	0	0	0	0	0	0	0	0	0	0	0	0
GS|98.4|AB560518|SH194291.07FU;k:Fungi,p:Ascomycota,c:Leotiomycetes,o:Helotiales	-	OTU6762	0	0	0	0	0	0	0	0	0	0	0	0	0	0	0	0	0	0	0	0	0	0	0	0	0	0	0	0	28	0	0	0	0	0	0	0	0	0	0	0	0	0	0	0	0	0	0
GS|97.2|KF572469|SH220286.07FU;k:Fungi,p:Ascomycota,c:Dothideomycetes,o:Pleosporales	-	OTU10333	0	0	0	28	0	0	0	0	0	0	0	0	0	0	0	0	0	0	0	0	0	0	0	0	0	0	0	0	0	0	0	0	0	0	0	0	0	0	0	0	0	0	0	0	0	0	0
US|0.9969|None;k:Fungi	-	OTU12700	0	0	0	0	0	0	0	0	0	0	0	0	25	0	0	0	0	0	0	0	0	0	0	3	0	0	0	0	0	0	0	0	0	0	0	0	0	0	0	0	0	0	0	0	0	0	0
GDL|100.0|MF965721|SH193471.07FU;	-	OTU13474	0	0	0	0	0	0	0	0	0	0	0	0	0	0	0	0	0	0	0	0	0	3	0	0	0	0	0	0	0	2	0	2	0	0	7	0	0	0	0	0	0	0	0	0	0	0	0
US|0.0000|AB042228|SH176369.07FU;k:Fungi,p:Basidiomycota,c:Tremellomycetes,o:Tremellales,f:Cuniculitremaceae	Fungal Parasite-Undefined Saprotroph	OTU12163	0	0	0	0	0	0	0	0	12	0	0	0	0	0	0	0	13	0	0	0	0	0	0	0	0	0	0	0	0	0	0	0	0	0	0	0	0	0	0	0	0	0	0	0	0	0	0
US|0.9994|KC965982|SH204498.07FU;k:Fungi	-	OTU2937	0	0	0	0	0	0	0	0	0	0	0	0	0	0	0	15	0	0	0	0	0	0	0	0	0	0	0	0	0	0	0	0	0	0	0	0	0	0	0	0	0	0	0	0	0	0	0
GS|100.0|JN397374|SH206392.07FU;k:Fungi,p:Ascomycota,c:Dothideomycetes,o:Dothideales,f:Dothioraceae	-	OTU4906	0	0	0	0	0	0	0	0	0	0	0	0	0	0	0	0	0	0	27	0	0	0	0	0	0	0	0	0	0	0	0	0	0	0	0	0	0	0	0	0	0	0	0	0	0	0	0
GS|100.0|UDB014731|SH525579.07FU;k:Fungi,p:Aphelidiomycota,c:Aphelidiomycetes	-	OTU7631	0	0	0	0	0	0	0	0	7	10	0	0	0	0	0	0	0	0	0	0	0	0	0	0	0	0	0	0	0	0	0	0	0	0	0	0	0	0	0	0	0	0	0	0	0	0	0
GS|99.1|KF675494|SH196388.07FU;k:Fungi	-	OTU14445	0	0	0	0	0	0	0	0	0	0	0	0	0	0	0	0	0	0	0	0	0	0	0	0	0	0	0	0	0	0	0	0	0	0	0	0	0	0	0	0	0	0	0	0	0	0	0
GS|97.4|FN397354|SH028789.07FU;k:Fungi,p:Ascomycota,c:Sordariomycetes	-	OTU9104	0	0	0	0	0	0	0	0	24	0	0	0	0	0	0	0	0	0	0	0	0	0	0	0	0	0	0	0	0	0	0	0	0	0	0	0	0	0	2	0	0	0	0	0	0	0	0
US|0.7308|None;k:Fungi,p:Ascomycota	-	OTU9285	0	0	0	0	0	0	0	0	0	0	0	0	0	0	0	0	0	0	0	0	0	0	26	0	0	0	0	0	0	0	0	0	0	0	0	0	0	0	0	0	0	0	0	0	0	0	0
US|0.7825|None;k:Fungi,p:Basidiomycota	-	OTU9574	0	0	0	0	0	0	0	0	0	0	0	0	0	0	0	0	0	0	0	0	0	0	0	0	0	0	0	0	0	0	0	0	0	0	0	0	0	0	0	0	0	0	0	0	0	0	0
GS|99.1|LC204777|SH220112.07FU;k:Fungi,p:Ascomycota,c:Dothideomycetes,o:Tubeufiales,f:Tubeufiaceae	-	OTU9872	26	0	0	0	0	0	0	0	0	0	0	0	0	0	0	0	0	0	0	0	0	0	0	0	0	0	0	0	0	0	0	0	0	0	0	0	0	0	0	0	0	0	0	0	0	0	0
US|0.7736|None;k:Fungi,p:Basidiomycota	-	OTU10421	0	0	0	0	0	0	0	0	0	0	0	0	0	0	0	0	0	0	0	0	0	0	0	0	0	0	0	0	0	0	0	0	0	0	0	0	0	0	0	0	0	0	0	0	0	0	0
US|0.4263|JX378207|SH521518.07FU;k:Fungi	-	OTU11080	0	0	0	0	0	0	0	0	0	0	0	0	0	0	0	0	0	0	0	0	0	0	0	0	0	0	0	0	0	0	0	0	0	0	0	0	0	0	0	0	0	0	26	0	0	0	0
SS|0.7700|HM211288|SH216142.07FU;k:Fungi,p:Ascomycota	-	OTU11535	0	0	0	0	0	0	0	0	0	0	0	0	0	0	0	0	0	0	0	0	0	0	0	0	0	0	0	0	0	0	0	26	0	0	0	0	0	0	0	0	0	0	0	0	0	0	0
GS|98.8|KT999387|SH202458.07FU;k:Fungi	-	OTU14738	0	0	0	0	0	0	0	0	0	0	0	0	0	0	0	0	0	0	0	0	0	0	0	0	0	0	0	0	0	0	0	0	0	0	0	0	0	0	0	0	0	0	0	0	0	0	0
US|0.0002|AB581379|SH177344.07FU;k:Fungi,p:Ascomycota,c:Sordariomycetes,o:Sordariales,f:Chaetomiaceae	-	OTU16796	0	0	0	0	0	0	0	0	0	0	0	0	0	0	0	0	0	0	0	0	0	0	0	0	0	0	0	0	0	0	0	0	0	0	0	0	0	0	0	0	0	0	0	0	0	0	0
SS|0.4000|EU784179|SH190452.07FU;k:Fungi,p:Basidiomycota,c:Agaricomycetes,o:Boletales	-	OTU20320	0	0	0	0	0	0	0	0	0	0	0	0	0	0	0	0	0	0	0	0	0	0	0	0	0	0	0	0	0	0	26	0	0	0	0	0	0	0	0	0	0	0	0	0	0	0	0
SS|1.0000|LC205625|SH220112.07FU;k:Fungi,p:Ascomycota	-	OTU21312	0	0	0	0	0	0	0	0	0	0	0	0	0	0	0	0	0	0	0	0	0	0	0	0	18	0	0	0	0	0	0	0	0	0	0	0	0	0	0	0	0	0	0	0	0	0	0
GS|100.0|LN808982|SH188970.07FU;k:Fungi,p:Basidiomycota,c:Agaricomycetes,o:Russulales,f:Peniophoraceae,g:Peniophora,s:Peniophora cinerea	Plant Pathogen-Wood Saprotroph	OTU5117	0	0	0	0	0	0	0	0	0	0	0	0	0	0	0	0	0	0	2	0	0	0	0	0	0	0	0	0	0	0	0	0	0	0	0	0	0	0	0	0	0	0	0	0	0	0	9
GS|100.0|KJ869127|SH214154.07FU;k:Fungi,p:Ascomycota,c:Dothideomycetes,o:Capnodiales,f:Mycosphaerellaceae,g:Acrodontium,s:Acrodontium neolitseae	Plant Pathogen-Undefined Saprotroph	OTU6859	0	0	0	0	0	0	0	0	0	0	0	0	0	14	0	0	0	0	0	2	0	0	0	0	0	0	0	0	0	0	0	0	0	0	0	0	0	0	0	0	0	0	0	7	0	0	0
GS|100.0|JX984769|SH202178.07FU;k:Fungi,p:Ascomycota,c:Sordariomycetes,o:Sordariales,f:Lasiosphaeriaceae,g:Podospora	Undefined Saprotroph	OTU7283	0	2	0	0	0	0	0	0	5	0	0	0	0	0	0	0	0	0	0	0	0	0	0	0	0	0	0	0	0	0	0	0	0	0	0	0	0	0	0	0	0	0	4	0	0	0	0
GS|99.2|JN396625|SH215493.07FU;k:Fungi,p:Ascomycota,c:Dothideomycetes,o:Pleosporales	-	OTU7166	0	0	0	0	0	0	0	0	0	0	0	0	0	0	0	0	0	0	0	0	0	4	0	0	0	0	0	0	0	0	0	0	0	0	0	0	0	0	0	0	0	0	0	0	0	0	8
GS|100.0|KF800656|SH204926.07FU;k:Fungi,p:Basidiomycota,c:Microbotryomycetes,o:Sporidiobolales	-	OTU9553	0	0	0	0	0	0	0	0	10	0	0	0	0	0	0	0	0	0	0	0	0	0	0	0	0	0	0	0	0	0	0	0	3	0	0	0	0	0	0	0	0	0	0	0	0	0	0
US|0.9999|EU807094|SH211940.07FU;k:Chromista	-	OTU9592	0	0	0	0	0	0	0	0	0	0	0	0	0	0	0	0	0	0	0	0	0	0	0	0	0	0	0	0	0	0	0	0	0	0	23	0	0	0	0	0	0	0	0	0	0	0	0
GS|99.7|DQ421309|SH183690.07FU;k:Rhizaria,p:Cercozoa	-	OTU13134	0	0	0	0	0	0	0	0	0	0	0	0	0	0	0	0	0	0	0	0	0	0	0	0	0	0	0	0	0	0	0	0	0	0	0	0	0	0	0	0	0	0	0	0	0	0	0
US|0.7825|KF800439|SH202882.07FU;k:Fungi,p:Ascomycota	-	OTU13579	0	0	0	0	0	0	0	0	0	0	0	0	0	0	0	0	0	0	0	0	0	0	0	0	0	0	0	0	0	0	0	0	0	0	0	0	0	0	0	0	0	0	0	0	0	0	0
GS|100.0|AY251068|SH192623.07FU;k:Fungi,p:Ascomycota,c:Dothideomycetes,o:Capnodiales,f:Teratosphaeriaceae,g:Devriesia,s:Devriesia americana	Plant Pathogen	OTU10754	0	0	0	0	0	0	0	0	0	0	0	0	0	0	0	0	0	0	0	0	0	0	0	0	0	0	0	0	0	0	0	0	0	0	0	0	0	0	0	0	0	0	0	0	0	0	0
GSL|100.0|AM490816|SH221298.07FU;k:Fungi,p:Ascomycota,c:Eurotiomycetes,o:Eurotiales,f:Aspergillaceae,g:Aspergillus	Undefined Saprotroph	OTU10845	0	0	0	0	0	0	0	0	0	0	0	0	0	0	0	0	0	0	0	0	0	0	0	0	0	0	0	0	0	0	0	0	0	0	0	0	0	0	0	0	0	0	0	0	0	0	0
GSL|100.0|LC120834|SH197054.07FU;k:Fungi,p:Basidiomycota,c:Agaricomycetes,o:Polyporales,f:Coriolaceae,g:Trametes	Undefined Saprotroph	OTU11489	0	0	0	0	0	0	0	0	0	0	0	0	0	0	0	0	0	0	0	0	0	0	0	0	0	0	20	0	0	2	0	0	0	0	0	0	0	2	0	0	0	0	0	0	0	0	0
GS|98.1|KX498050|SH197945.07FU;k:Fungi,p:Basidiomycota,c:Agaricomycetes,o:Russulales,f:Russulaceae,g:Russula	Ectomycorrhizal	OTU12156	0	0	0	0	0	0	0	0	0	0	0	0	0	0	0	0	0	0	0	0	0	0	0	0	0	0	0	0	0	0	0	0	0	0	0	0	0	0	0	0	0	0	0	0	0	0	0
GS|100.0|HF948011|SH197569.07FU;k:Fungi,p:Basidiomycota,c:Agaricomycetes,o:Cantharellales,f:Ceratobasidiaceae,g:Thanatephorus,s:Thanatephorus cucumeris	Plant Pathogen	OTU13096	0	0	0	0	0	0	0	0	24	0	0	0	0	0	0	0	0	0	0	0	0	0	0	0	0	0	0	0	0	0	0	0	0	0	0	0	0	0	0	0	0	0	0	0	0	0	0
GS|100.0|GU731577|SH185073.07FU;k:Fungi,p:Basidiomycota,c:Agaricomycetes,o:Polyporales,f:Coriolaceae,g:Trametes,s:Trametes hirsuta	Wood Saprotroph	OTU13128	0	0	0	0	24	0	0	0	0	0	0	0	0	0	0	0	0	0	0	0	0	0	0	0	0	0	0	0	0	0	0	0	0	0	0	0	0	0	0	0	0	0	0	0	0	0	0
GS|100.0|GQ379727|SH176602.07FU;k:Fungi,p:Ascomycota,c:Pezizomycetes,o:Pezizales,f:Tuberaceae,g:Tuber	Ectomycorrhizal	OTU1580	0	0	0	0	0	0	0	0	0	0	0	0	0	0	0	0	0	0	0	0	0	0	0	0	0	0	0	0	0	0	0	0	0	0	0	0	0	0	0	0	0	0	0	0	0	0	0
GS|99.3|HM485347|SH004938.07FU;k:Fungi,p:Ascomycota,c:Pezizomycetes,o:Pezizales,f:Tuberaceae,g:Tuber,s:Tuber canaliculatum	Ectomycorrhizal	OTU9356	0	0	0	0	0	0	0	0	0	0	0	0	0	0	0	0	0	0	0	0	0	0	0	0	0	0	0	0	0	0	0	0	0	0	0	0	0	0	0	0	0	0	0	0	0	0	0
SS|1.0000|EU490177|SH471315.07FU;k:Rhizaria,p:Cercozoa	-	OTU4847	0	0	2	6	5	0	0	0	0	0	0	0	0	0	0	0	0	0	0	2	0	0	0	3	0	0	0	0	0	0	0	0	0	0	0	0	0	0	0	0	2	0	2	0	0	0	0
GS|100.0|DQ485685|SH467637.07FU;k:Fungi,p:Chytridiomycota,c:Rhizophydiomycetes,o:Rhizophydiales,f:Halomycetaceae,g:Paranamyces,s:Paranamyces uniporus	-	OTU5309	0	0	0	0	0	0	0	0	0	0	0	0	0	0	0	0	0	0	0	0	0	0	0	0	0	0	0	0	0	0	0	0	0	0	0	0	0	0	0	0	0	0	0	0	0	0	0
SS|0.8700|HG937179|SH493945.07FU;k:Fungi,p:Basidiomycota,c:Agaricomycetes,o:Agaricales	-	OTU9427	0	0	0	0	0	24	0	0	0	0	0	0	0	0	0	0	0	0	0	0	0	0	0	0	0	0	0	0	0	0	0	0	0	0	0	0	0	0	0	0	0	0	0	0	0	0	0
US|0.9999|KM246238|SH497076.07FU;k:Fungi	-	OTU10034	0	0	0	0	0	0	0	0	0	0	0	0	0	0	0	18	0	0	0	0	0	0	0	0	0	0	0	0	0	0	0	0	0	0	0	0	0	0	0	0	0	0	0	0	0	0	0
US|0.0004|JN942681|SH184019.07FU;k:Fungi,p:Kickxellomycota,c:Kickxellomycetes,o:Kickxellales,f:Kickxellaceae,g:Ramicandelaber	-	OTU12992	6	0	0	0	0	0	0	0	0	0	0	0	0	0	0	0	0	0	0	13	0	0	5	0	0	0	0	0	0	0	0	0	0	0	0	0	0	0	0	0	0	0	0	0	0	0	0
US|0.9613|DQ420987|SH197008.07FU;k:Fungi,p:Ascomycota,c:Sordariomycetes	-	OTU17025	0	0	0	0	0	0	0	0	0	0	0	0	0	0	0	0	0	0	0	18	0	0	0	0	0	0	0	0	0	2	0	0	0	0	0	0	0	0	0	0	0	0	0	0	0	0	0
SS|0.5900|JX500428|SH196111.07FU;k:Fungi,p:Ascomycota,c:Sordariomycetes,o:Hypocreales,f:Cordycipitaceae	Undefined Saprotroph	OTU11161	0	0	0	0	0	0	0	0	0	0	0	0	0	0	0	0	0	0	0	0	0	0	0	0	0	0	0	0	0	0	0	0	0	0	0	0	0	0	0	0	0	0	0	0	0	0	0
GS|99.3|AM231361|SH182030.07FU;k:Fungi,p:Ascomycota,c:Leotiomycetes,o:Helotiales,f:Chaetomellaceae,g:Pilidium,s:Pilidium concavum	Plant Pathogen	OTU24913	0	0	0	0	0	0	0	0	0	0	0	0	0	0	0	0	0	0	0	0	0	0	0	0	0	0	0	0	0	0	0	0	0	0	0	0	0	0	0	0	0	0	0	0	0	0	0
GS|100.0|GU721981|SH212843.07FU;k:Fungi,p:Ascomycota,c:Dothideomycetes,o:Capnodiales,f:Cladosporiaceae,g:Cladosporium	Animal Pathogen-Endophyte-Lichen Parasite-Plant Pathogen-Wood Saprotroph	OTU9471	0	0	0	0	0	0	0	0	0	0	0	0	0	0	3	0	0	0	0	0	0	0	0	0	0	0	0	0	0	0	0	0	0	0	0	0	0	0	0	0	0	0	0	0	0	0	0
US|0.8875|EU552157|SH004352.07FU;k:Fungi,p:Ascomycota,c:Dothideomycetes,o:Pleosporales,f:Lophiostomataceae,g:Lophiostoma	Plant Pathogen-Undefined Saprotroph	OTU9844	0	0	0	0	0	0	0	0	0	0	0	0	0	0	0	0	0	0	0	0	0	0	0	0	0	0	0	0	0	0	0	0	0	0	0	0	0	0	0	0	0	0	0	0	0	0	0
US|0.4799|EF619713|SH212143.07FU;k:Fungi	-	OTU2893	0	0	0	0	0	0	0	0	0	0	0	0	0	0	0	0	0	0	0	0	0	0	0	0	0	0	0	0	0	0	0	0	0	0	0	0	0	0	0	0	0	0	0	0	0	0	0
GS|97.6|JF945128|SH183422.07FU;k:Fungi	-	OTU9309	0	0	0	0	0	0	0	0	0	0	0	0	0	0	0	0	0	0	0	0	0	0	0	0	0	0	0	0	0	0	0	0	0	0	0	0	0	0	0	0	0	0	0	0	0	0	0
US|0.7836|AB581064|SH177344.07FU;k:Fungi,p:Mortierellomycota	-	OTU9950	0	0	0	0	0	0	0	0	0	0	0	0	0	0	0	0	0	0	0	0	0	0	0	0	0	0	0	0	0	0	0	0	0	0	0	0	0	0	0	0	0	0	0	0	0	0	0
GS|100.0|GU721973|SH025633.07FU;k:Fungi,p:Ascomycota,c:Dothideomycetes,o:Capnodiales	-	OTU10066	0	0	0	0	0	0	0	0	0	0	0	0	0	0	0	0	0	0	0	0	0	0	0	0	0	0	0	0	0	0	0	0	0	0	0	0	0	0	0	0	0	0	0	0	0	0	0
GS|99.6|JN396386|SH177074.07FU;k:Fungi	-	OTU10675	0	0	0	0	0	0	0	0	0	0	0	0	0	0	0	0	0	23	0	0	0	0	0	0	0	0	0	0	0	0	0	0	0	0	0	0	0	0	0	0	0	0	0	0	0	0	0
GS|100.0|DQ421268|SH209797.07FU;k:Fungi,p:Basidiomycota,c:Agaricomycetes,o:Auriculariales	-	OTU10774	0	0	0	0	0	0	0	0	0	0	0	0	0	0	0	0	0	0	0	0	0	0	0	0	0	0	0	0	0	0	0	0	23	0	0	0	0	0	0	0	0	0	0	0	0	0	0
US|0.9890|KU515880|SH490673.07FU;k:Fungi	-	OTU11714	0	0	0	0	0	0	0	0	0	0	0	0	0	0	0	0	0	0	0	0	0	0	0	0	0	0	0	0	0	0	0	0	0	0	0	0	0	0	0	0	0	0	20	0	0	0	0
US|1.0000|None;k:Fungi	-	OTU16165	0	0	0	0	0	7	0	0	0	0	0	0	0	0	8	0	0	0	2	0	0	0	2	0	0	0	0	0	0	0	0	0	0	0	0	0	0	0	0	0	0	0	0	0	0	0	0
GS|98.9|GU721554|SH009630.07FU;k:Fungi	-	OTU22522	0	0	0	0	0	0	0	0	0	0	0	0	0	11	0	0	0	0	0	0	0	0	0	0	0	0	0	0	0	0	0	0	0	0	0	0	0	0	0	0	0	0	0	0	0	0	12
GS|99.6|KM103940|SH188998.07FU;k:Fungi,p:Basidiomycota,c:Agaricomycetes,o:Russulales,f:Peniophoraceae,g:Peniophora	Plant Pathogen-Wood Saprotroph	OTU7583	0	0	0	6	0	0	0	0	0	0	0	0	5	0	0	0	0	0	4	0	0	0	0	0	0	0	0	0	0	0	0	0	0	0	0	0	0	0	0	0	0	0	0	0	0	0	0
GSL|100.0|UDB018652|SH188473.07FU;k:Fungi,p:Basidiomycota,c:Agaricomycetes,o:Agaricales,f:Cortinariaceae,g:Cortinarius	Ectomycorrhizal	OTU12326	0	0	0	0	0	0	0	0	0	0	0	0	0	0	0	0	0	0	0	0	0	0	0	0	0	0	0	0	0	0	0	0	0	0	0	0	0	0	0	0	0	0	0	0	0	0	0
US|0.7330|GU461389|SH181005.07FU;k:Fungi,p:Glomeromycota,c:Glomeromycetes,o:Diversisporales	Arbuscular Mycorrhizal	OTU14254	0	0	0	0	0	0	0	0	0	0	0	0	0	0	0	0	0	0	0	0	0	0	0	0	0	0	0	0	0	0	0	0	0	0	0	0	0	0	0	0	0	0	0	0	0	0	0
GS|97.9|FJ748910|SH194128.07FU;k:Fungi,p:Ascomycota,c:Pezizomycetes,o:Pezizales,f:Tuberaceae,g:Tuber,s:Tuber lyonii	Ectomycorrhizal	OTU17821	0	0	0	0	2	2	0	0	0	3	0	0	0	0	0	2	2	0	0	0	0	0	0	0	3	0	3	0	0	0	0	0	2	0	0	0	0	0	0	0	0	3	0	0	0	0	0
GS|100.0|MF098663|SH209319.07FU;k:Fungi,p:Basidiomycota,c:Agaricomycetes,o:Boletales,f:Boletaceae,g:Xerocomus	Ectomycorrhizal-Fungal Parasite-Plant Saprotroph-Wood Saprotroph	OTU17943	0	0	0	0	0	0	0	0	0	0	0	0	0	0	3	0	0	0	0	0	0	0	0	0	0	0	0	0	0	0	0	0	0	0	0	0	0	0	0	0	0	0	0	0	0	0	0
GS|99.5|FN298707|SH201653.07FU;k:Fungi,p:Ascomycota,c:Leotiomycetes,o:Helotiales,f:Hyaloscyphaceae,g:Cistella	Plant Saprotroph-Wood Saprotroph	OTU1974	0	0	0	0	0	0	0	0	0	0	0	0	0	0	0	0	0	7	0	0	0	0	0	0	0	0	0	0	0	0	0	0	0	0	0	0	0	0	0	0	0	0	0	0	0	0	0
US|1.0000|None;k:Fungi	-	OTU8072	0	0	0	0	0	0	0	0	0	0	0	0	0	0	0	0	0	0	0	0	0	0	0	0	0	0	0	0	0	0	0	0	0	0	0	0	0	0	0	0	0	0	0	0	0	0	0
US|0.9895|AB042223|SH176364.07FU;k:Fungi	-	OTU11091	0	0	0	0	0	22	0	0	0	0	0	0	0	0	0	0	0	0	0	0	0	0	0	0	0	0	0	0	0	0	0	0	0	0	0	0	0	0	0	0	0	0	0	0	0	0	0
US|0.7736|None;k:Fungi,p:Kickxellomycota	-	OTU11372	0	0	0	0	0	0	0	0	0	0	0	0	0	0	0	0	0	0	0	0	0	0	0	0	0	0	0	0	0	0	0	0	0	0	0	0	0	0	0	0	0	0	0	0	0	0	0
SS|1.0000|EU144416|SH217300.07FU;k:Fungi	-	OTU23937	16	2	0	0	0	0	0	0	0	0	0	0	0	0	0	0	0	0	0	0	0	0	0	0	0	0	0	0	0	0	0	0	0	0	0	0	0	0	0	0	4	0	0	0	0	0	0
GS|100.0|LC205643|SH220112.07FU;k:Fungi,p:Ascomycota,c:Dothideomycetes,o:Pleosporales	-	OTU24318	0	0	2	13	2	0	0	0	0	0	0	0	0	0	0	0	0	0	0	0	0	0	0	0	0	0	0	0	0	0	0	0	0	0	0	0	0	0	0	0	0	0	0	0	0	0	0
GS|98.4|HQ631031|SH203749.07FU;k:Fungi,p:Basidiomycota,c:Tremellomycetes,o:Tremellales,f:Tremellaceae,g:Tremella	Fungal Parasite-Undefined Saprotroph	OTU10264	0	0	0	0	0	0	0	0	0	0	0	0	0	0	0	0	0	0	0	0	0	0	0	0	0	0	0	0	0	0	0	0	0	0	0	0	0	0	0	0	0	0	0	0	0	0	0
GS|100.0|KT833162|SH200728.07FU;k:Fungi,p:Ascomycota,c:Dothideomycetes,o:Capnodiales,f:Teratosphaeriaceae,g:Penidiella	Animal Pathogen-Plant Pathogen-Undefined Saprotroph	OTU12033	0	0	0	0	0	0	0	0	0	0	0	0	0	0	0	0	0	0	0	0	0	0	0	0	0	0	0	0	0	0	0	0	0	0	0	0	0	0	0	0	0	0	0	0	0	0	0
SS|1.0000|GU187865|SH010589.07FU;k:Fungi,p:Glomeromycota,c:Glomeromycetes,o:Glomerales	Arbuscular Mycorrhizal	OTU16826	0	0	0	0	0	0	0	0	0	0	0	0	0	0	0	0	0	0	0	0	0	0	0	0	0	0	0	0	0	0	0	0	0	0	0	0	0	0	0	0	0	0	0	0	0	0	0
SS|0.5200|UDB026211|SH179622.07FU;k:Fungi,p:Ascomycota,c:Pezizomycetes,o:Pezizales,f:Pyronemataceae,g:Humaria	Dung Saprotroph-Ectomycorrhizal-Soil Saprotroph-Wood Saprotroph	OTU19198	0	0	0	2	0	2	0	0	0	0	5	0	0	3	0	0	0	0	0	0	0	0	0	0	0	0	0	0	0	0	0	0	0	0	0	0	0	0	0	0	2	0	0	3	0	0	0
GS|100.0|AY805548|SH178402.07FU;k:Fungi,p:Ascomycota,c:Dothideomycetes,o:Capnodiales,f:Capnodiaceae,g:Capnodium	Undefined Saprotroph	OTU2721	0	0	0	0	0	0	0	0	0	0	0	0	0	12	0	0	0	0	0	0	0	0	0	0	0	0	5	0	0	0	0	0	0	0	0	0	0	0	0	0	0	0	0	0	0	0	0
US|0.6491|KJ869140|SH021518.07FU;k:Fungi	-	OTU9498	0	0	0	0	0	0	0	0	0	0	0	0	0	0	0	0	0	0	0	0	0	0	0	0	0	0	0	0	0	0	0	0	0	0	0	0	0	0	0	0	0	0	0	0	0	0	0
US|0.7308|LT799726|SH631030.07FU;k:Fungi,p:Basidiomycota	-	OTU10037	0	0	0	0	0	0	0	0	0	0	14	0	0	0	0	0	0	0	0	0	0	0	0	0	0	0	0	0	0	0	0	0	0	0	0	0	0	0	0	0	0	0	0	0	0	0	0
GS|99.1|JX390597|SH194956.07FU;k:Fungi	-	OTU10373	0	0	0	0	0	0	0	0	0	0	0	0	0	0	0	0	0	0	9	0	0	0	4	0	0	0	0	0	0	0	0	0	0	0	0	0	0	0	0	0	0	0	0	0	0	0	0
US|0.8254|AB581064|SH177344.07FU;k:Fungi,p:Mortierellomycota	-	OTU11713	0	0	0	0	0	5	0	0	0	0	0	0	0	0	0	0	0	0	0	0	0	0	0	0	0	0	0	0	0	0	0	0	0	0	0	0	0	0	0	0	0	0	0	0	0	0	0
US|0.7836|LC205019|SH220112.07FU;k:Fungi,p:Basidiomycota	-	OTU12761	0	0	0	0	0	0	0	0	0	0	0	0	0	0	0	0	0	0	0	0	0	0	0	0	0	0	0	0	0	0	0	0	0	0	0	0	0	0	0	0	0	0	0	0	0	0	0
US|0.8087|None;k:Fungi,p:Glomeromycota	-	OTU16733	0	0	0	0	0	0	0	0	0	0	0	0	0	0	0	0	0	0	0	0	0	0	0	0	0	0	0	0	0	0	0	0	0	0	0	0	0	0	0	0	0	0	0	0	0	0	0
SS|0.5100|KF061284|SH197074.07FU;k:Fungi,p:Basidiomycota,c:Agaricomycetes,o:Sebacinales	-	OTU16927	0	0	0	0	0	0	0	0	21	0	0	0	0	0	0	0	0	0	0	0	0	0	0	0	0	0	0	0	0	0	0	0	0	0	0	0	0	0	0	0	0	0	0	0	0	0	0
SS|0.1100|HE820582|SH214660.07FU;k:Fungi,p:Basidiomycota,c:Agaricomycetes,o:Thelephorales,f:Thelephoraceae	-	OTU19035	0	0	0	0	0	0	0	0	0	0	0	0	0	0	0	0	0	0	0	0	0	0	0	0	0	0	0	0	0	0	0	0	0	0	0	0	0	0	0	0	0	0	0	0	0	0	0
GS|100.0|FJ887928|SH215757.07FU;k:Fungi,p:Ascomycota,c:Dothideomycetes,o:Pleosporales,f:Tetraplosphaeriaceae,g:Tetraploa,s:Tetraploa aristata	Undefined Saprotroph	OTU10954	0	0	0	0	0	0	0	0	0	0	0	0	0	0	0	0	0	0	0	0	0	0	0	0	0	0	0	0	0	0	0	0	0	0	0	0	0	0	0	0	0	0	0	0	0	0	0
GS|97.1|KJ710461|SH206084.07FU;k:Fungi,p:Basidiomycota,c:Agaricomycetes,o:Sebacinales,f:Sebacinaceae,g:Chaetospermum,s:Chaetospermum chaetosporum	Ectomycorrhizal	OTU14208	0	0	0	0	0	0	0	0	0	0	0	0	0	0	0	0	0	0	0	0	0	0	0	0	0	0	0	0	0	0	0	0	0	0	0	0	0	0	0	0	0	0	0	0	0	0	0
GS|100.0|JN383978|SH008532.07FU;k:Fungi,p:Basidiomycota,c:Agaricomycetes,o:Polyporales,f:Ganodermataceae,g:Ganoderma,s:Ganoderma flexipes	Plant Pathogen-Wood Saprotroph	OTU14845	0	0	0	0	0	0	0	0	0	0	0	0	0	0	0	0	0	0	0	0	0	0	0	0	0	0	0	0	0	0	0	0	0	0	0	0	0	0	0	0	0	0	0	0	0	0	0
GS|100.0|KM403381|SH220351.07FU;k:Fungi,p:Basidiomycota,c:Agaricomycetes,o:Agaricales,f:Psathyrellaceae,g:Coprinellus,s:Coprinellus radians	Dung Saprotroph-Plant Saprotroph-Wood Saprotroph	OTU23514	0	0	0	0	0	0	0	0	0	0	0	0	0	0	0	0	0	0	0	0	0	0	0	0	0	0	0	0	0	0	0	0	0	0	0	0	0	0	0	0	0	0	0	0	0	0	0
GSL|100.0|KU850608|SH220112.07FU;k:Fungi,p:Ascomycota,c:Dothideomycetes,o:Pleosporales,f:Pleosporaceae,g:Stemphylium	Endophyte-Lichen Parasite-Plant Pathogen-Undefined Saprotroph	OTU9898	0	0	0	0	0	0	0	0	0	0	0	0	0	0	0	0	0	0	0	0	0	0	0	0	0	0	0	0	0	0	0	0	6	0	0	8	0	0	0	0	0	0	0	0	0	0	0
US|0.7095|FN610922|SH180900.07FU;k:Fungi	-	OTU701	0	0	0	0	0	0	0	0	0	0	0	0	0	0	0	0	0	0	0	0	0	0	20	0	0	0	0	0	0	0	0	0	0	0	0	0	0	0	0	0	0	0	0	0	0	0	0
US|0.7928|JX380046|SH204421.07FU;k:Fungi	-	OTU2178	0	0	0	0	0	0	0	0	0	0	0	0	0	0	0	0	0	0	0	0	0	0	0	0	0	0	0	20	0	0	0	0	0	0	0	0	0	0	0	0	0	0	0	0	0	0	0
GS|98.9|DQ092523|SH026817.07FU;k:Fungi,p:Ascomycota	-	OTU4685	0	0	0	0	0	0	0	0	0	0	0	0	0	0	0	0	0	0	0	0	0	0	0	0	0	0	0	0	0	0	0	0	0	0	0	0	0	0	0	0	0	0	0	0	0	0	0
SS|0.3800|GU054102|SH020806.07FU;k:Fungi,p:Basidiomycota,c:Agaricomycetes,o:Russulales,f:Peniophoraceae	-	OTU11026	0	0	0	0	0	0	0	0	0	0	0	0	0	0	0	0	0	0	0	0	0	0	0	0	0	20	0	0	0	0	0	0	0	0	0	0	0	0	0	0	0	0	0	0	0	0	0
US|0.5887|EU292372|SH023707.07FU;k:Fungi	-	OTU11645	0	0	0	0	0	0	0	0	20	0	0	0	0	0	0	0	0	0	0	0	0	0	0	0	0	0	0	0	0	0	0	0	0	0	0	0	0	0	0	0	0	0	0	0	0	0	0
GS|100.0|AB632949|SH178541.07FU;k:Fungi	-	OTU12721	0	0	0	0	0	0	0	0	0	0	0	0	0	7	0	0	0	0	0	0	0	0	0	0	0	0	0	0	0	0	0	0	0	0	0	0	0	0	0	0	0	0	0	0	0	0	0
SS|0.1100|EU437438|SH202933.07FU;k:Fungi,p:Ascomycota,c:Sordariomycetes,o:Hypocreales	-	OTU12779	0	0	0	0	0	0	0	0	0	0	0	0	0	0	0	0	0	0	0	0	0	0	0	0	0	0	0	0	0	0	0	0	0	0	0	0	0	0	0	0	0	0	0	0	0	0	0
US|0.0001|HQ542913|SH006493.07FU;k:Fungi,p:Kickxellomycota,c:Kickxellomycetes,o:Kickxellales,f:Kickxellaceae,g:Ramicandelaber	-	OTU13432	0	0	0	0	0	0	0	0	0	0	0	0	0	0	0	0	0	0	0	0	0	0	0	0	0	0	0	0	0	0	0	0	0	0	0	0	0	0	0	0	0	0	0	0	0	0	0
GS|100.0|MF533053|SH220112.07FU;k:Fungi,p:Basidiomycota	-	OTU14228	0	0	0	0	0	0	0	0	0	0	0	0	0	0	0	0	0	0	0	0	0	0	0	0	0	0	0	0	0	0	0	0	0	0	0	0	0	0	0	0	0	0	0	0	0	0	0
US|1.0000|None;k:Fungi	-	OTU15320	0	0	0	0	0	3	0	0	0	0	0	0	0	0	5	0	0	0	3	0	0	0	0	0	0	0	0	0	0	0	0	0	0	0	0	0	0	0	0	0	0	0	0	0	0	0	0
SS|0.4800|KC222875|SH019947.07FU;k:Fungi,p:Glomeromycota,c:Glomeromycetes,o:Gigasporales,f:Gigasporaceae	Arbuscular Mycorrhizal	OTU10702	0	0	0	0	0	0	0	0	0	0	0	0	0	0	0	0	0	0	0	0	0	0	0	0	0	0	0	0	0	0	0	0	0	0	0	0	0	0	0	0	0	0	0	0	0	0	0
GS|100.0|KF626393|SH174255.07FU;k:Fungi,p:Basidiomycota,c:Agaricomycetes,o:Cantharellales,f:Ceratobasidiaceae,g:Ceratobasidium	Endomycorrhizal-Plant Pathogen-Undefined Saprotroph	OTU10915	0	0	0	0	0	0	0	0	0	0	0	0	0	0	0	0	0	0	0	0	0	0	0	0	0	0	0	0	0	0	0	0	0	0	0	0	0	0	0	0	0	0	0	0	0	0	0
GS|100.0|KC445265|SH188920.07FU;k:Fungi,p:Ascomycota,c:Eurotiomycetes,o:Chaetothyriales,f:Herpotrichiellaceae,g:Cladophialophora	Animal Pathogen-Fungal Parasite-Undefined Saprotroph	OTU11482	0	0	0	0	0	0	0	0	0	0	0	0	0	0	19	0	0	0	0	0	0	0	0	0	0	0	0	0	0	0	0	0	0	0	0	0	0	0	0	0	0	0	0	0	0	0	0
SS|0.3100|JF439131|SH216577.07FU;k:Fungi,p:Glomeromycota,c:Glomeromycetes,o:Glomerales,f:Glomeraceae	Arbuscular Mycorrhizal	OTU13509	0	0	0	0	0	0	0	0	0	0	0	0	0	0	0	0	0	0	0	0	0	0	0	0	0	0	0	0	0	0	0	0	0	0	0	0	0	0	0	0	0	0	0	0	0	0	0
US|0.9841|UDB014833|SH527533.07FU;k:Fungi,p:Glomeromycota,c:Paraglomeromycetes	Arbuscular Mycorrhizal	OTU14225	0	0	0	0	0	0	0	0	0	0	0	0	0	0	0	0	0	0	0	0	0	0	0	0	0	0	0	0	0	0	0	0	0	0	0	0	0	0	0	0	0	0	0	0	0	0	0
GS|97.9|GU721814|SH000828.07FU;k:Fungi,p:Ascomycota,c:Sordariomycetes,o:Hypocreales,f:Stachybotryaceae	Undefined Saprotroph	OTU1738	0	0	0	0	0	0	0	0	0	0	0	0	0	0	0	0	0	0	0	0	0	0	0	0	0	0	0	0	0	0	0	0	0	0	0	0	0	0	0	0	0	0	0	0	0	0	0
GS|100.0|AB581379|SH177344.07FU;k:Fungi,p:Ascomycota,c:Sordariomycetes,o:Sordariales,f:Chaetomiaceae,g:Corynascella	Animal Pathogen-Dung Saprotroph-Endophyte-Epiphyte-Plant Saprotroph-Wood Saprotroph	OTU18885	0	0	0	4	0	0	0	0	0	0	0	0	0	0	0	0	0	0	0	0	0	0	0	0	0	0	0	0	0	0	0	0	0	0	0	0	0	0	0	0	0	0	5	0	0	0	0
GS|100.0|GQ203786|SH184177.07FU;k:Fungi,p:Ascomycota,c:Dothideomycetes,o:Pleosporales,f:Sporormiaceae,g:Sporormiella,s:Sporormiella minima	Undefined Saprotroph	OTU2025	0	0	0	0	0	0	0	0	0	0	0	0	0	0	0	0	0	0	0	0	0	0	0	0	0	0	0	0	0	0	0	0	0	0	0	0	0	0	0	0	0	0	0	0	0	0	0
GSL|100.0|KJ606684|SH187563.07FU;k:Fungi,p:Ascomycota,c:Dothideomycetes,o:Pleosporales,f:Pleosporaceae,g:Curvularia,s:Curvularia lunata	Plant Pathogen	OTU2055	0	0	0	0	0	0	0	0	0	0	0	0	0	19	0	0	0	0	0	0	0	0	0	0	0	0	0	0	0	0	0	0	0	0	0	0	0	0	0	0	0	0	0	0	0	0	0
GS|100.0|EF607088|SH202971.07FU;k:Fungi,p:Ascomycota,c:Sordariomycetes,o:Hypocreales,f:Nectriaceae,g:Dactylonectria,s:Dactylonectria pauciseptata	Undefined Saprotroph	OTU505	0	0	0	0	0	0	0	0	0	0	0	0	0	0	0	0	0	0	0	0	0	0	0	0	0	0	0	0	0	0	0	0	0	0	0	0	0	0	0	0	0	0	0	0	0	0	0
GS|98.6|GQ516260|SH202968.07FU;k:Fungi,p:Ascomycota	-	OTU3443	0	0	0	0	0	0	0	0	0	0	0	0	0	0	0	0	0	0	0	0	0	0	0	0	0	0	0	0	0	0	0	0	0	0	0	0	0	0	0	0	0	0	0	0	0	0	0
GS|100.0|FJ439591|SH202938.07FU;k:Fungi,p:Ascomycota,c:Sordariomycetes,o:Hypocreales	-	OTU6949	0	0	0	0	0	0	0	0	0	0	0	0	0	0	0	0	0	0	0	0	0	0	0	0	0	0	0	0	0	0	0	0	0	0	0	0	0	0	0	0	0	0	0	0	0	0	0
US|0.7206|KY496832|SH220112.07FU;k:Fungi,p:Ascomycota,c:Dothideomycetes	-	OTU10422	0	0	0	0	0	0	0	0	0	0	0	0	0	0	0	0	0	0	0	0	0	0	19	0	0	0	0	0	0	0	0	0	0	0	0	0	0	0	0	0	0	0	0	0	0	0	0
US|0.9586|JF819145|SH026422.07FU;k:Fungi,p:Ascomycota,c:Sordariomycetes,o:Hypocreales	-	OTU10753	0	0	0	0	0	0	0	0	0	0	0	0	0	5	0	0	0	0	0	0	0	0	0	0	0	0	0	0	0	0	0	0	0	0	10	0	0	0	0	0	0	0	0	0	0	0	0
US|0.9998|KU164692|SH496173.07FU;k:Fungi	-	OTU11447	0	0	0	0	0	0	0	0	0	0	0	0	0	0	0	0	0	0	0	0	0	0	0	0	0	0	0	0	0	0	0	0	0	0	0	0	0	0	0	0	0	0	0	0	0	0	0
SS|0.2600|KC552008|SH010444.07FU;k:Fungi,p:Basidiomycota,c:Agaricomycetes,o:Boletales,f:Boletaceae	-	OTU11514	0	0	0	0	0	0	0	0	0	0	0	0	0	0	0	0	0	0	0	0	0	0	0	0	0	0	0	0	0	0	0	0	0	0	0	0	19	0	0	0	0	0	0	0	0	0	0
SS|0.5600|KJ869130|SH005198.07FU;k:Fungi,p:Ascomycota,c:Leotiomycetes,o:Helotiales,f:Chaetomellaceae,g:Chaetomella	-	OTU11609	0	0	0	0	0	0	0	0	0	0	0	0	0	0	0	0	0	0	0	0	0	0	0	0	0	0	0	0	0	0	0	0	0	0	0	0	0	0	0	0	0	0	0	0	0	0	0
GS|98.7|LC205424|SH220112.07FU;k:Fungi,p:Basidiomycota,c:Agaricomycetes,o:Cantharellales,f:Ceratobasidiaceae	-	OTU13205	0	0	0	0	0	0	0	0	0	0	0	0	0	0	0	0	0	0	0	0	0	0	2	0	0	0	0	0	0	0	0	0	0	0	0	0	0	0	0	0	0	0	0	0	0	0	0
US|0.9994|LC204219|SH220112.07FU;k:Fungi	-	OTU15443	0	0	0	0	0	13	0	0	0	0	0	0	0	0	0	0	0	0	0	0	0	0	0	0	0	0	0	0	0	0	0	0	0	0	0	0	0	0	0	0	0	0	0	0	0	0	0
GS|100.0|KT360129|SH521512.07FU;k:Fungi,p:Ascomycota,c:Dothideomycetes,o:Pleosporales,f:Coniothyriaceae,g:Coniothyrium	-	OTU20485	0	0	0	0	0	0	0	0	0	0	0	0	2	0	0	0	0	0	0	0	0	0	0	0	0	0	0	0	0	0	0	0	0	0	0	0	0	0	0	0	0	0	0	0	0	0	0
US|0.9882|KF800451|SH482431.07FU;k:Plantae	-	OTU21183	0	0	0	0	0	0	0	0	0	0	0	0	0	0	0	0	0	0	0	0	0	0	0	0	0	0	0	0	0	0	0	0	0	0	0	0	0	0	0	0	0	0	0	0	0	0	0
GS|98.1|JX385785|SH524771.07FU;k:Fungi	-	OTU23596	0	0	0	0	0	0	0	0	3	0	2	0	0	0	0	0	0	0	0	0	0	0	0	0	0	0	0	0	0	0	0	0	0	0	2	0	0	0	0	0	0	0	0	0	0	0	0
SS|0.9500|EU718122|SH182463.07FU;k:Fungi,p:Basidiomycota,c:Agaricomycetes,o:Boletales,f:Sclerodermataceae,g:Scleroderma,s:Scleroderma cepa	Ectomycorrhizal	OTU20247	0	0	0	0	0	0	0	0	0	0	0	0	0	0	0	0	0	0	0	0	0	0	0	0	0	0	0	0	0	0	0	0	0	0	0	0	0	0	0	0	0	0	0	0	0	0	0
GSL|98.3|X93969|SH206532.07FU;k:Fungi,p:Ascomycota,c:Sordariomycetes,o:Hypocreales,f:Hypocreaceae,g:Trichoderma	Undefined Saprotroph	OTU4816	0	0	0	0	0	6	0	0	0	0	0	0	0	0	0	0	0	0	0	0	9	0	0	0	0	0	0	0	0	0	0	0	0	0	0	0	0	0	0	0	3	0	0	0	0	0	0
GS|100.0|LT891971|SH220112.07FU;k:Fungi,p:Ascomycota,c:Dothideomycetes,o:Capnodiales,f:Mycosphaerellaceae,g:Phaeophleospora,s:Phaeophleospora hymenocallidicola	Plant Pathogen	OTU4932	0	0	0	0	0	0	0	0	0	0	0	0	0	0	0	0	0	0	0	0	0	0	16	0	0	0	0	0	0	0	0	0	0	0	0	0	0	0	0	0	0	0	0	0	0	0	0
GS|100.0|KX151963|SH188971.07FU;k:Fungi,p:Basidiomycota,c:Agaricomycetes,o:Russulales,f:Peniophoraceae,g:Peniophora	Plant Pathogen-Wood Saprotroph	OTU6920	0	0	0	0	0	0	0	0	0	0	0	0	0	0	0	0	0	0	0	0	0	0	0	0	0	0	0	0	0	0	0	0	0	0	0	0	0	0	0	0	0	0	0	0	0	0	11
GSL|100.0|AM176689|SH204399.07FU;k:Fungi,p:Ascomycota,c:Sordariomycetes	-	OTU3800	0	0	0	0	0	0	0	0	0	0	0	0	0	0	0	0	0	0	0	0	0	0	0	0	0	0	0	0	0	0	0	0	0	0	0	0	0	0	0	0	0	0	0	0	0	0	0
SS|0.7400|KJ706344|SH204925.07FU;k:Fungi,p:Basidiomycota	-	OTU10450	0	0	0	0	0	0	0	0	0	0	0	0	0	0	0	18	0	0	0	0	0	0	0	0	0	0	0	0	0	0	0	0	0	0	0	0	0	0	0	0	0	0	0	0	0	0	0
GS|97.3|DQ421269|SH023479.07FU;k:Fungi,p:Basidiomycota,c:Agaricomycetes,o:Tremellodendropsidales	-	OTU11237	0	0	0	0	0	0	0	0	0	0	0	0	0	0	0	0	0	0	0	0	0	12	0	0	0	0	0	0	0	0	0	0	0	0	0	0	0	0	0	0	0	0	0	0	0	0	0
US|0.7736|None;k:Fungi,p:Kickxellomycota	-	OTU11297	0	0	0	0	0	0	0	0	0	0	0	0	0	0	0	0	0	0	0	0	0	0	0	0	0	0	0	0	0	0	0	0	0	0	0	0	0	0	0	0	0	0	0	0	0	0	0
US|0.9988|JN905635|SH212425.07FU;k:Fungi	-	OTU11334	0	0	0	0	0	0	0	0	0	0	0	0	0	0	0	0	0	0	0	0	0	0	0	0	0	0	0	0	0	0	0	0	0	0	0	0	0	0	0	0	0	0	0	0	0	0	0
US|0.7601|KJ869139|SH021373.07FU;k:Fungi,p:Ascomycota	-	OTU11560	0	0	0	0	0	0	0	0	0	0	0	0	0	0	0	0	0	0	0	0	0	0	0	0	0	0	0	0	0	0	0	0	0	0	0	18	0	0	0	0	0	0	0	0	0	0	0
US|0.5587|AF504848|SH180111.07FU;k:Fungi	-	OTU11680	0	0	0	0	0	0	0	0	0	0	0	0	0	0	0	0	0	0	0	0	0	0	0	0	0	0	0	0	0	0	0	0	0	0	0	0	0	0	0	0	0	0	0	0	0	0	0
GS|97.1|JN811088|SH206069.07FU;k:Fungi,p:Ascomycota	-	OTU11780	0	0	0	0	0	0	0	0	0	0	0	0	9	0	0	0	0	0	0	0	0	0	0	0	0	0	0	0	0	0	0	0	0	0	0	0	0	0	0	0	0	0	0	0	0	0	0
GS|100.0|KJ706344|SH204925.07FU;k:Fungi,p:Basidiomycota,c:Microbotryomycetes,f:Chrysozymaceae,g:Sampaiozyma,s:Sampaiozyma ingeniosa	-	OTU12030	0	0	0	0	0	0	0	0	0	0	0	0	0	0	0	0	0	0	0	0	0	0	0	0	0	0	0	0	0	0	0	0	0	0	0	0	0	0	0	0	0	0	0	0	0	0	0
SS|0.5200|JN904728|SH022043.07FU;k:Fungi	-	OTU12697	0	0	0	0	0	0	0	0	0	0	0	0	0	0	0	0	0	0	0	0	0	0	0	0	0	18	0	0	0	0	0	0	0	0	0	0	0	0	0	0	0	0	0	0	0	0	0
US|0.9852|LC204073|SH220112.07FU;k:Fungi,p:Basidiomycota,c:Agaricomycetes,o:Cantharellales,f:Ceratobasidiaceae	-	OTU13030	0	0	0	4	0	0	0	0	0	0	0	0	0	0	0	0	0	0	0	0	0	0	0	0	0	0	0	0	0	0	0	4	0	0	0	0	0	0	0	0	10	0	0	0	0	0	0
US|0.5739|DQ980587|SH185808.07FU;k:Fungi	-	OTU13603	0	0	0	0	0	0	0	0	0	0	0	0	0	5	0	0	0	0	0	0	0	0	0	4	0	0	0	0	0	0	0	0	0	0	0	0	0	0	0	0	0	0	0	0	0	0	0
US|0.9969|KU581656|SH521635.07FU;k:Fungi	-	OTU21039	0	0	0	0	0	2	0	0	0	0	0	0	0	0	14	0	0	0	0	0	0	0	0	0	0	0	0	0	0	0	0	0	0	0	0	0	0	0	0	0	0	0	0	0	0	0	0
SS|0.2700|AB828221|SH010431.07FU;k:Fungi,p:Basidiomycota,c:Agaricomycetes	-	OTU3215	0	0	0	0	0	0	0	0	0	0	0	0	0	10	0	0	0	0	0	0	0	0	0	7	0	0	0	0	0	0	0	0	0	0	0	0	0	0	0	0	0	0	0	0	0	0	0
GSL|100.0|FJ608637|SH189873.07FU;k:Fungi,p:Ascomycota,c:Sordariomycetes,o:Glomerellales,f:Glomerellaceae,g:Colletotrichum	Endophyte-Plant Pathogen	OTU12012	0	0	0	0	0	0	0	0	0	0	0	0	0	0	0	0	0	0	0	0	0	0	0	2	0	0	0	0	0	0	0	0	0	0	0	0	0	0	0	0	0	0	0	0	0	0	0
SS|0.0100|MF331423|SH220112.07FU;k:Fungi,p:Ascomycota,c:Eurotiomycetes,o:Chaetothyriales,f:Herpotrichiellaceae,g:Cladophialophora	Animal Pathogen-Fungal Parasite-Undefined Saprotroph	OTU10905	0	0	0	0	0	0	0	0	0	0	0	0	0	0	0	0	0	0	0	0	0	0	0	0	0	0	0	0	0	0	0	0	0	0	0	0	0	0	0	0	0	0	0	0	0	0	0
GS|100.0|JQ922166|SH212071.07FU;k:Fungi,p:Ascomycota,c:Sordariomycetes,o:Xylariales,f:Diatrypaceae,g:Peroneutypa,s:Peroneutypa scoparia	Plant Pathogen	OTU11331	0	0	0	5	0	0	0	0	0	0	0	0	0	0	0	0	0	0	0	0	3	0	0	0	0	0	0	0	0	0	0	0	0	0	0	0	0	0	0	0	0	0	0	0	0	0	2
GS|100.0|AJ292405|SH193547.07FU;k:Fungi,p:Ascomycota,c:Sordariomycetes,o:Hypocreales,f:Cordycipitaceae,g:Lecanicillium,s:Lecanicillium psalliotae	Animal Pathogen	OTU13042	0	0	0	0	0	0	0	0	0	0	0	0	0	0	0	0	0	0	0	0	0	0	0	0	0	0	0	0	0	0	0	0	0	0	0	0	0	0	0	0	0	0	0	0	0	0	0
GS|100.0|DQ112621|SH175881.07FU;k:Fungi,p:Basidiomycota,c:Agaricomycetes,o:Agaricales,f:Lycoperdaceae,g:Bovista,s:Bovista promontorii	Soil Saprotroph	OTU14259	0	0	0	0	0	0	0	0	0	0	0	0	0	0	0	0	0	0	0	0	0	0	0	0	0	0	0	0	0	0	0	0	0	0	0	0	0	0	0	0	0	0	0	0	0	0	0
GS|100.0|KC461131|SH212659.07FU;k:Fungi,p:Ascomycota,c:Sordariomycetes,o:Coniochaetales,f:Coniochaetaceae,g:Coniochaeta	Animal Pathogen-Dung Saprotroph-Endophyte-Lichen Parasite-Plant Pathogen-Undefined Saprotroph	OTU15473	0	0	0	0	0	11	0	0	0	0	0	0	0	0	0	0	0	0	0	0	0	0	0	0	0	0	0	0	0	0	0	0	0	0	0	0	0	0	0	0	0	0	0	0	0	0	0
GS|99.6|JF340243|SH186934.07FU;k:Fungi,p:Ascomycota,c:Dothideomycetes,o:Pleosporales,f:Didymosphaeriaceae,g:Paraphaeosphaeria,s:Paraphaeosphaeria michotii	Undefined Saprotroph	OTU15940	0	0	0	0	0	0	0	0	0	0	0	0	0	0	0	0	0	0	0	0	0	0	0	0	0	0	0	0	0	3	0	0	0	0	0	0	0	0	0	0	0	0	0	0	0	0	0
SS|1.0000|KM246219|SH495771.07FU;k:Fungi,p:Basidiomycota,c:Agaricostilbomycetes,o:Agaricostilbales,f:Chionosphaeraceae,g:Kurtzmanomyces	Fungal Parasite-Undefined Saprotroph	OTU16664	0	0	0	5	0	0	0	0	0	0	0	0	8	0	0	0	0	0	0	0	0	0	0	0	0	0	0	0	0	0	0	0	0	0	0	0	0	0	0	0	0	0	4	0	0	0	0
GS|98.4|KF800269|SH196434.07FU;k:Fungi,p:Basidiomycota,c:Agaricomycetes,o:Russulales,f:Stereaceae,g:Stereum	Wood Saprotroph-Undefined Saprotroph	OTU4455	0	0	0	0	0	0	0	0	0	0	0	0	0	0	0	0	0	0	0	4	0	0	0	0	0	0	0	0	0	0	0	0	0	0	0	0	0	0	0	0	0	0	0	0	0	0	0
US|0.9997|None;k:Fungi	-	OTU3526	0	0	0	0	0	0	0	0	0	0	0	0	0	0	0	0	0	0	0	0	0	0	0	0	0	0	0	0	0	0	0	0	0	0	0	0	0	0	0	0	0	0	0	0	0	0	0
GS|98.5|MF533649|SH220112.07FU;k:Fungi,p:Basidiomycota,c:Agaricomycetes,o:Russulales,f:Russulaceae	-	OTU3562	0	0	0	0	0	0	0	0	0	0	0	0	0	0	0	0	0	0	0	0	0	0	0	0	0	0	0	0	0	0	0	0	0	0	0	0	0	0	0	0	0	0	0	0	0	0	0
GS|100.0|EU686119|SH186987.07FU;k:Fungi,p:Ascomycota,c:Dothideomycetes,o:Pleosporales	-	OTU9367	0	0	0	0	0	0	0	0	0	0	0	0	0	0	0	0	0	0	0	0	0	0	0	0	0	0	0	0	0	0	0	0	0	0	0	0	0	0	0	0	0	0	0	0	0	0	0
GS|100.0|MF148691|SH220112.07FU;k:Fungi,p:Basidiomycota,c:Agaricomycetes,o:Agaricales,f:Psathyrellaceae	-	OTU11781	0	0	0	0	0	0	0	0	0	0	0	0	0	0	0	0	0	0	0	0	0	0	0	0	0	0	0	0	0	0	0	0	0	0	0	0	0	0	0	0	0	0	0	0	0	0	0
US|0.7514|GU461347|SH181005.07FU;k:Fungi,p:Glomeromycota	-	OTU13851	0	0	0	0	0	0	0	0	0	0	0	0	0	0	0	0	0	0	0	0	0	0	0	0	0	0	0	0	0	0	0	0	0	0	0	0	0	0	0	0	0	0	0	0	0	0	0
US|0.6637|MF965800|SH193471.07FU;k:Fungi	-	OTU13899	0	0	0	0	0	0	0	0	0	0	0	0	0	0	0	0	0	0	0	0	0	0	0	0	0	0	0	0	0	0	0	0	0	0	0	0	0	0	0	0	0	0	0	0	0	0	0
GS|99.6|GQ513634|SH202968.07FU;k:Fungi	-	OTU14062	0	0	0	0	0	0	0	0	0	0	0	0	0	0	0	0	0	0	0	0	0	0	0	0	0	0	0	0	0	0	0	0	0	0	0	0	0	0	0	0	0	0	0	0	0	0	0
SS|0.2800|GU062214|SH193543.07FU;k:Fungi,p:Ascomycota,c:Sordariomycetes,o:Hypocreales	-	OTU14092	0	0	0	0	0	0	0	0	0	0	0	0	0	0	0	0	0	0	0	0	0	0	0	0	0	0	0	0	0	0	0	0	0	0	0	0	0	0	0	0	0	0	0	0	0	0	0
GS|97.8|AB444645|SH002605.07FU;k:Fungi,p:Basidiomycota,c:Agaricomycetes,o:Thelephorales,f:Thelephoraceae	-	OTU16556	0	0	0	0	0	0	0	0	0	0	0	0	0	0	0	0	0	0	0	0	0	0	0	0	0	0	0	0	0	0	0	0	0	0	0	0	0	0	0	0	0	0	0	0	0	0	0
GS|97.4|JF945859|SH183422.07FU;k:Fungi	-	OTU18161	0	0	0	0	0	5	0	0	0	0	0	0	0	0	0	0	0	5	0	0	7	0	0	0	0	0	0	0	0	0	0	0	0	0	0	0	0	0	0	0	0	0	0	0	0	0	0
SS|1.0000|KU000569|SH030872.07FU;k:Fungi	-	OTU23302	0	0	0	0	0	3	0	0	0	0	0	0	0	0	0	10	0	0	2	0	0	0	0	0	0	0	0	0	0	0	0	0	0	0	0	0	0	0	0	2	0	0	0	0	0	0	0
GS|100.0|EU821669|SH188517.07FU;k:Fungi,p:Basidiomycota,c:Agaricomycetes,o:Agaricales,f:Cortinariaceae,g:Cortinarius,s:Cortinarius scandens	Ectomycorrhizal	OTU13049	0	0	0	0	0	0	0	0	0	0	0	0	0	0	0	0	0	0	0	0	0	0	0	0	0	0	0	0	0	0	0	0	0	0	0	0	0	0	0	0	0	0	0	0	0	0	0
GS|100.0|EU750693|SH183897.07FU;k:Fungi,p:Ascomycota,c:Dothideomycetes,o:Pleosporales,f:Cucurbitariaceae,g:Pyrenochaeta	Plant Pathogen-Wood Saprotroph	OTU1307	0	0	0	0	0	0	0	0	0	0	0	0	0	16	0	0	0	0	0	0	0	0	0	0	0	0	0	0	0	0	0	0	0	0	0	0	0	0	0	0	0	0	0	0	0	0	0
SS|0.1900|AB900867|SH523881.07FU;k:Fungi,p:Ascomycota,c:Sordariomycetes,o:Chaetosphaeriales,f:Chaetosphaeriaceae,g:Dinemasporium	Plant Saprotroph-Wood Saprotroph	OTU15207	0	0	0	0	0	0	0	0	0	0	0	0	0	0	0	0	0	0	0	0	0	0	0	0	0	0	0	0	0	0	0	0	0	0	0	0	0	0	0	0	0	0	0	0	0	0	0
GSL|97.9|KT809104|SH197511.07FU;k:Fungi,p:Basidiomycota,c:Tremellomycetes,o:Tremellales,f:Tremellaceae,g:Cryptococcus,s:Cryptococcus rajasthanensis	Fungal Parasite-Undefined Saprotroph	OTU2244	0	0	0	0	0	0	0	0	0	0	0	0	0	0	0	0	0	0	0	0	0	0	0	0	0	0	0	0	0	0	0	0	0	0	0	0	0	0	0	0	0	0	16	0	0	0	0
GS|98.5|AB986420|SH026645.07FU;k:Fungi,p:Ascomycota,c:Eurotiomycetes,o:Chaetothyriales,f:Herpotrichiellaceae,g:Cladophialophora	Animal Pathogen-Fungal Parasite-Undefined Saprotroph	OTU2915	0	0	0	0	0	0	0	0	0	0	0	0	0	0	0	0	0	0	6	0	0	0	0	0	0	0	0	0	0	0	0	0	0	0	0	0	0	0	0	0	0	0	0	0	0	0	0
GSL|100.0|KC859007|SH207595.07FU;k:Fungi,p:Ascomycota,c:Eurotiomycetes,o:Eurotiales,f:Aspergillaceae,g:Aspergillus	Undefined Saprotroph	OTU3251	0	0	0	0	0	0	0	0	0	0	0	0	16	0	0	0	0	0	0	0	0	0	0	0	0	0	0	0	0	0	0	0	0	0	0	0	0	0	0	0	0	0	0	0	0	0	0
GS|100.0|KX710252|SH193471.07FU;k:Fungi,p:Ascomycota,c:Dothideomycetes,o:Pleosporales,f:Sporormiaceae,g:Preussia	Dung Saprotroph-Plant Saprotroph	OTU6529	0	0	0	0	0	0	0	0	0	0	0	0	0	0	0	0	0	0	0	0	0	0	0	0	0	0	0	0	0	0	0	0	0	0	0	0	0	0	0	0	0	0	0	0	0	0	0
GS|98.2|AB986431|SH015425.07FU;k:Fungi,p:Ascomycota,c:Dothideomycetes,o:Pleosporales,f:Didymosphaeriaceae,g:Didymosphaeria	Endophyte-Lichen Parasite-Plant Pathogen-Undefined Saprotroph	OTU717	0	0	0	0	0	0	0	0	0	0	0	0	0	0	0	0	0	0	0	0	0	0	0	0	0	0	0	0	0	0	0	0	0	16	0	0	0	0	0	0	0	0	0	0	0	0	0
GS|100.0|HM239962|SH200450.07FU;k:Fungi,p:Ascomycota,c:Dothideomycetes	-	OTU2226	0	0	0	0	0	0	0	0	0	0	0	0	0	0	0	0	0	0	0	0	0	0	0	0	0	0	0	0	0	0	0	0	0	0	0	0	0	0	0	0	0	0	0	0	0	0	0
US|0.7330|AB580918|SH177344.07FU;k:Fungi,p:Mortierellomycota,c:Mortierellomycetes,o:Mortierellales,f:Mortierellaceae	-	OTU2989	0	0	0	0	0	0	0	0	0	0	0	0	0	0	0	0	0	0	0	0	0	0	0	0	0	0	0	0	0	0	0	0	0	0	0	0	0	0	0	0	0	0	0	0	0	0	0
US|0.9865|KU559686|SH496015.07FU;k:Fungi	-	OTU3994	0	0	0	0	0	0	0	0	0	0	0	0	16	0	0	0	0	0	0	0	0	0	0	0	0	0	0	0	0	0	0	0	0	0	0	0	0	0	0	0	0	0	0	0	0	0	0
GS|98.5|EU489949|SH478476.07FU;k:Fungi,p:Chytridiomycota,c:Chytridiomycetes	-	OTU7766	0	0	0	0	0	0	0	0	0	0	0	0	0	0	0	0	0	0	0	0	0	0	0	0	0	0	0	0	0	0	0	0	0	0	0	0	0	0	0	0	0	0	0	0	0	0	0
US|0.6056|KY768164|SH223202.07FU;k:Fungi	-	OTU9141	0	0	0	0	0	0	0	0	14	2	0	0	0	0	0	0	0	0	0	0	0	0	0	0	0	0	0	0	0	0	0	0	0	0	0	0	0	0	0	0	0	0	0	0	0	0	0
US|0.7736|None;k:Fungi,p:Ascomycota	-	OTU10897	0	0	0	0	0	0	0	0	0	0	0	0	0	0	0	0	0	0	0	0	0	0	0	0	0	0	0	0	0	0	0	0	0	0	0	0	0	0	0	0	0	0	0	0	0	0	0
US|0.7534|None;k:Fungi,p:Basidiomycota	-	OTU11093	0	0	0	0	0	0	0	0	0	0	0	0	0	0	0	0	0	0	0	0	0	0	0	0	0	0	0	0	0	0	0	0	0	0	0	0	0	0	0	0	0	0	0	0	0	0	0
US|0.9866|JN032557|SH201613.07FU;k:Fungi,p:Ascomycota,c:Leotiomycetes,o:Helotiales	-	OTU11483	0	0	0	0	0	0	0	0	0	0	0	0	0	0	0	0	0	0	0	0	0	0	0	0	0	0	0	0	0	0	0	0	0	0	0	0	0	0	0	0	0	0	0	0	0	0	0
US|0.8362|None;k:Fungi,p:Rozellomycota	-	OTU11684	0	0	0	0	0	0	0	0	0	0	0	0	0	0	16	0	0	0	0	0	0	0	0	0	0	0	0	0	0	0	0	0	0	0	0	0	0	0	0	0	0	0	0	0	0	0	0
US|0.7928|None;k:Fungi	-	OTU12526	0	0	0	0	0	0	0	0	0	0	0	0	0	0	0	0	0	0	0	0	0	0	0	0	0	0	0	0	0	0	0	0	0	0	0	0	0	0	0	0	0	0	0	0	0	0	0
US|1.0000|KU000541|SH030872.07FU;k:Fungi	-	OTU13082	0	0	0	0	0	14	0	0	0	2	0	0	0	0	0	0	0	0	0	0	0	0	0	0	0	0	0	0	0	0	0	0	0	0	0	0	0	0	0	0	0	0	0	0	0	0	0
US|0.8254|GU461448|SH181005.07FU;k:Fungi,p:Mortierellomycota	-	OTU13368	0	0	0	0	0	0	0	0	0	0	0	0	0	0	0	0	0	0	0	0	0	0	0	0	0	0	0	0	0	0	0	0	0	0	0	0	0	0	0	0	0	0	0	0	0	0	0
US|1.0000|None;k:Fungi	-	OTU13392	0	0	0	2	0	0	0	0	0	0	0	0	0	0	7	7	0	0	0	0	0	0	0	0	0	0	0	0	0	0	0	0	0	0	0	0	0	0	0	0	0	0	0	0	0	0	0
US|0.9994|None;k:Fungi	-	OTU13648	0	0	0	0	0	0	0	0	0	0	0	0	0	0	0	0	0	0	0	0	0	0	0	0	0	0	0	0	0	0	0	0	0	0	4	0	0	0	0	0	0	0	0	0	0	0	0
US|0.0165|HQ388468|SH195649.07FU;k:Fungi,p:Rozellomycota	-	OTU14809	0	0	0	0	0	0	0	0	0	0	0	0	0	0	0	0	0	0	0	3	5	2	6	0	0	0	0	0	0	0	0	0	0	0	0	0	0	0	0	0	0	0	0	0	0	0	0
US|0.8016|None;k:Rhizaria,p:Cercozoa	-	OTU15530	0	0	0	0	0	0	0	0	0	0	0	0	5	0	0	0	0	0	0	0	4	0	0	0	0	0	0	0	0	0	0	0	0	0	0	0	0	0	0	0	0	0	0	0	0	0	0
GS|100.0|MF528251|SH220112.07FU;k:Fungi,p:Ascomycota,c:Leotiomycetes,o:Helotiales,f:Helotiaceae	-	OTU15758	0	0	0	0	0	0	0	0	0	0	0	0	0	0	0	0	0	0	0	0	0	0	0	0	0	0	0	0	0	0	0	0	0	0	0	0	0	0	0	0	0	0	0	0	0	0	0
SS|0.8600|EU807094|SH211940.07FU;k:Rhizaria,p:Cercozoa	-	OTU18918	0	0	0	0	0	2	0	0	0	0	0	0	0	0	4	0	0	0	0	0	0	0	0	0	0	3	0	0	0	0	0	0	0	0	0	0	0	0	0	0	0	0	0	0	0	0	0
US|0.0007|EU807356|SH211940.07FU;k:Fungi,p:Kickxellomycota,c:Kickxellomycetes,o:Kickxellales,f:Kickxellaceae,g:Ramicandelaber	-	OTU19744	0	0	0	0	0	0	0	0	0	0	2	0	0	0	0	0	0	0	0	0	0	0	0	0	0	0	0	0	0	0	0	0	0	0	0	0	0	0	0	0	0	0	0	0	0	0	0
GS|100.0|LC205654|SH220112.07FU;k:Fungi,p:Ascomycota,c:Eurotiomycetes,o:Chaetothyriales	-	OTU22721	0	0	0	0	0	0	0	0	0	0	0	0	0	0	0	0	0	0	0	0	0	0	0	0	0	0	0	0	0	0	0	0	0	0	0	0	0	0	0	0	0	0	0	0	0	0	0
GS|100.0|KU212360|SH186947.07FU;k:Fungi,p:Ascomycota,c:Dothideomycetes,o:Pleosporales,f:Didymosphaeriaceae,g:Kalmusia	Endophyte-Lichen Parasite-Plant Pathogen-Undefined Saprotroph	OTU10782	0	0	0	0	0	0	0	0	0	0	0	0	0	0	0	0	0	0	0	0	12	0	0	0	0	0	0	0	0	0	0	0	0	0	0	0	0	0	0	0	0	0	0	0	0	0	0
GS|100.0|GU180632|SH206002.07FU;k:Fungi,p:Ascomycota,c:Sordariomycetes,o:Glomerellales,f:Plectosphaerellaceae,g:Acrostalagmus,s:Acrostalagmus annulatus	Endophyte-Undefined Saprotroph	OTU1119	0	0	0	0	0	0	15	0	0	0	0	0	0	0	0	0	0	0	0	0	0	0	0	0	0	0	0	0	0	0	0	0	0	0	0	0	0	0	0	0	0	0	0	0	0	0	0
US|0.9920|GU187865|SH010589.07FU;k:Fungi,p:Glomeromycota,c:Glomeromycetes,o:Glomerales	Arbuscular Mycorrhizal	OTU12339	0	0	0	0	0	0	0	0	0	0	0	0	0	0	0	0	0	0	0	0	0	0	0	0	0	0	0	0	0	0	0	0	0	0	0	0	0	0	0	0	0	0	0	0	0	0	0
GS|98.7|DQ491515|SH178405.07FU;k:Fungi,p:Ascomycota,c:Dothideomycetes,o:Capnodiales,f:Capnodiaceae,g:Capnodium,s:Capnodium coffeae	Undefined Saprotroph	OTU14767	0	0	0	0	0	0	0	0	0	0	0	0	0	0	0	0	0	0	2	3	0	0	0	0	0	0	0	0	0	0	0	0	0	0	0	0	0	0	0	0	0	0	0	0	0	0	0
US|0.3460|KM208269|SH181920.07FU;k:Fungi,p:Glomeromycota,c:Glomeromycetes	Arbuscular Mycorrhizal	OTU17734	0	0	0	0	0	0	0	0	0	0	0	0	0	0	0	0	0	0	0	0	0	0	0	0	0	0	0	0	0	0	0	0	0	0	0	0	0	0	0	0	0	0	0	0	0	0	0
GSL|99.6|AY154715|SH215494.07FU;k:Fungi,p:Ascomycota,c:Dothideomycetes,o:Pleosporales,f:Pleosporaceae,g:Alternaria,s:Alternaria solani	Animal Pathogen-Endophyte-Plant Pathogen-Wood Saprotroph	OTU1818	0	0	0	0	0	0	0	0	0	0	0	0	0	0	0	0	0	0	0	0	0	0	0	0	0	0	0	0	0	0	0	0	0	0	0	0	0	0	0	0	0	0	0	0	0	0	0
SS|0.6600|EU718117|SH182463.07FU;k:Fungi,p:Basidiomycota,c:Agaricomycetes,o:Boletales,f:Sclerodermataceae,g:Scleroderma	Ectomycorrhizal-Wood Saprotroph	OTU19116	0	0	0	0	0	0	0	0	0	0	0	0	0	0	0	0	0	0	0	0	0	0	0	0	0	0	0	0	0	0	0	0	0	0	0	0	0	0	0	0	0	0	0	0	0	0	0
GS|99.6|JF439492|SH186928.07FU;k:Fungi,p:Ascomycota,c:Dothideomycetes,o:Pleosporales,f:Didymosphaeriaceae,g:Paraconiothyrium,s:Paraconiothyrium brasiliense	Undefined Saprotroph	OTU7543	0	0	0	0	0	0	0	0	0	0	0	0	0	0	0	0	0	0	0	0	0	0	0	0	0	0	0	0	0	0	0	0	0	0	0	0	0	0	0	0	0	0	0	0	0	0	0
SS|0.0200|EF434006|SH201844.07FU;k:Rhizaria,p:Cercozoa	-	OTU2510	0	0	0	0	0	0	0	0	0	0	0	0	0	0	15	0	0	0	0	0	0	0	0	0	0	0	0	0	0	0	0	0	0	0	0	0	0	0	0	0	0	0	0	0	0	0	0
GS|98.7|JX378862|SH020013.07FU;k:Fungi,p:Ascomycota,c:Sordariomycetes	-	OTU6127	0	0	0	0	0	0	0	0	0	0	0	0	0	0	0	2	0	0	0	0	0	0	0	0	0	0	0	0	0	0	0	0	0	0	0	0	0	0	3	0	0	0	0	0	0	0	0
SS|1.0000|EU807094|SH211940.07FU;k:Rhizaria,p:Cercozoa	-	OTU7588	0	0	0	0	0	0	0	0	0	0	0	0	0	7	0	0	0	0	0	0	0	0	0	0	0	0	0	0	0	0	0	0	0	0	8	0	0	0	0	0	0	0	0	0	0	0	0
US|0.9990|None;k:Fungi	-	OTU11423	0	0	0	0	0	0	0	0	0	0	0	0	0	0	0	0	0	0	0	0	0	0	0	0	0	0	0	0	0	0	0	0	0	0	0	0	0	0	0	0	0	0	0	0	0	0	0
SS|0.7000|DQ247782|SH458323.07FU;k:Fungi	-	OTU12061	0	0	0	0	0	0	0	0	0	0	0	0	0	0	0	0	0	0	0	0	0	0	0	0	0	0	0	0	0	0	0	0	0	0	0	0	0	0	0	0	0	0	0	0	0	0	0
US|0.0000|GQ511397|SH202968.07FU;k:Fungi,p:Ascomycota,c:Dothideomycetes,o:Capnodiales,f:Mycosphaerellaceae	-	OTU12240	0	0	0	0	0	0	0	0	0	0	0	0	0	0	0	0	0	0	0	0	0	0	0	0	0	0	0	0	0	0	0	0	0	0	0	0	0	0	0	0	0	0	0	0	0	0	0
US|0.7534|None;k:Fungi,p:Basidiomycota	-	OTU13668	0	0	0	0	0	0	0	0	0	0	0	0	0	0	0	0	0	0	0	0	0	0	0	0	0	0	0	0	0	0	0	0	0	0	0	0	0	0	0	0	0	0	0	0	0	0	0
GS|100.0|KF675424|SH200154.07FU;k:Fungi,p:Ascomycota,c:Sordariomycetes,o:Xylariales,f:Sporocadaceae,g:Pestalotiopsis	-	OTU14312	0	0	0	0	0	0	0	0	0	0	0	0	15	0	0	0	0	0	0	0	0	0	0	0	0	0	0	0	0	0	0	0	0	0	0	0	0	0	0	0	0	0	0	0	0	0	0
SS|0.0700|MF531615|SH220112.07FU;k:Fungi,p:Basidiomycota,c:Agaricomycetes,o:Thelephorales,f:Thelephoraceae	-	OTU15095	0	0	0	0	0	0	0	0	0	0	0	0	0	0	0	0	0	0	0	0	0	0	0	0	0	0	0	0	0	0	0	0	0	0	0	0	0	0	0	0	0	0	0	0	0	0	0
US|1.0000|None;k:Fungi	-	OTU15699	0	0	0	0	0	0	0	0	0	0	0	0	0	0	0	0	0	0	0	0	0	0	0	0	0	0	0	0	0	0	0	0	0	0	0	0	0	0	0	0	0	0	0	0	0	0	0
US|0.9999|None;k:Fungi	-	OTU16282	0	0	0	0	0	0	0	0	0	0	0	0	0	0	0	0	0	0	15	0	0	0	0	0	0	0	0	0	0	0	0	0	0	0	0	0	0	0	0	0	0	0	0	0	0	0	0
SS|0.1900|KF732610|SH222419.07FU;k:Fungi,p:Basidiomycota,c:Agaricomycetes,o:Agaricales,f:Cortinariaceae,g:Cortinarius	Ectomycorrhizal	OTU1219	0	0	0	0	0	0	0	0	0	0	0	0	0	0	0	0	0	0	0	0	0	0	0	0	0	0	0	0	14	0	0	0	0	0	0	0	0	0	0	0	0	0	0	0	0	0	0
SS|0.2400|KC222875|SH019947.07FU;k:Fungi,p:Glomeromycota,c:Glomeromycetes,o:Gigasporales,f:Gigasporaceae	Arbuscular Mycorrhizal	OTU13843	0	0	0	0	0	0	0	0	0	0	0	0	11	0	0	0	0	0	0	0	0	0	0	3	0	0	0	0	0	0	0	0	0	0	0	0	0	0	0	0	0	0	0	0	0	0	0
GS|99.1|KJ957778|SH180705.07FU;k:Fungi,p:Ascomycota,c:Dothideomycetes,o:Pleosporales,f:Lophiostomataceae,g:Lophiostoma	Plant Pathogen-Undefined Saprotroph	OTU13953	0	0	0	0	0	0	0	0	0	0	0	0	4	2	0	0	0	0	0	0	0	0	0	0	0	0	0	0	0	0	0	0	0	0	0	0	0	0	0	0	0	0	0	0	0	0	0
GS|100.0|KJ807065|SH534796.07FU;k:Fungi,p:Basidiomycota,c:Agaricomycetes,o:Russulales,f:Wrightoporiaceae,g:Wrightoporia,s:Wrightoporia austrosinensis	Wood Saprotroph	OTU15183	0	0	0	0	0	0	0	0	0	0	0	0	0	0	0	5	0	0	0	0	0	0	0	0	9	0	0	0	0	0	0	0	0	0	0	0	0	0	0	0	0	0	0	0	0	0	0
GS|99.2|AJ810055|SH221092.07FU;k:Fungi,p:Basidiomycota,c:Agaricomycetes,o:Boletales,f:Rhizopogonaceae,g:Rhizopogon,s:Rhizopogon mohelnensis	Ectomycorrhizal	OTU21318	0	0	0	0	0	0	0	0	0	0	0	0	0	0	0	0	0	0	0	0	0	0	0	0	0	0	0	0	0	0	0	0	0	0	0	0	0	0	0	0	0	0	0	0	0	0	0
GS|100.0|AB581021|SH177344.07FU;k:Fungi,p:Basidiomycota,c:Agaricomycetes,o:Cantharellales,f:Ceratobasidiaceae	-	OTU2729	0	0	0	0	0	0	0	0	0	0	0	0	0	0	0	0	0	0	0	0	0	0	0	0	0	0	0	0	0	0	0	0	0	0	0	0	0	0	0	0	0	0	0	0	0	0	0
US|0.7534|None;k:Fungi,p:Chytridiomycota	-	OTU12725	0	0	0	0	0	0	0	0	8	0	0	0	0	0	0	0	0	0	0	0	0	0	0	0	0	0	0	0	0	0	0	0	0	0	0	0	0	0	0	0	0	0	0	0	0	0	0
US|0.9991|JN906822|SH022043.07FU;k:Fungi	-	OTU13085	0	0	0	0	0	0	0	11	0	0	0	0	0	0	0	0	0	0	0	0	0	0	0	0	0	0	0	0	0	0	0	0	0	0	0	0	0	0	0	0	0	0	0	0	0	0	0
US|1.0000|MF534830|SH220112.07FU;k:Fungi	-	OTU13281	0	0	0	0	0	0	0	0	0	0	0	0	0	14	0	0	0	0	0	0	0	0	0	0	0	0	0	0	0	0	0	0	0	0	0	0	0	0	0	0	0	0	0	0	0	0	0
GS|97.3|JN120402|SH194901.07FU;k:Fungi,p:Ascomycota,c:Sordariomycetes	-	OTU13390	0	0	0	0	0	0	0	0	0	0	0	0	0	0	0	0	0	0	0	0	0	0	0	0	0	0	0	0	0	0	0	0	0	0	0	0	0	0	0	0	0	0	0	0	0	0	0
GS|100.0|KF800188|SH025653.07FU;k:Fungi,p:Ascomycota,c:Dothideomycetes,o:Pleosporales	-	OTU14069	0	0	0	0	0	0	0	0	0	0	0	0	0	0	0	0	0	0	0	0	0	0	0	0	0	0	0	3	0	0	0	0	0	0	0	0	0	0	0	0	2	0	0	0	0	0	0
US|0.3460|JF945510|SH183422.07FU;k:Fungi,p:Basidiomycota,c:Exobasidiomycetes	-	OTU14134	0	0	0	0	0	0	0	0	0	0	0	0	0	0	0	0	0	0	0	0	0	0	0	0	0	0	0	0	0	0	0	0	0	0	0	0	0	0	0	0	0	0	0	0	0	0	0
US|0.4894|GU053845|SH180762.07FU;k:Fungi,p:Ascomycota	-	OTU14220	0	0	0	0	0	0	0	0	0	0	0	0	0	0	0	0	0	0	0	0	0	0	0	0	0	0	0	0	0	0	0	0	0	0	0	0	0	0	0	0	0	0	0	0	0	0	0
US|0.9965|None;k:Fungi	-	OTU14528	0	0	0	0	0	0	0	0	0	0	0	0	10	0	0	0	0	0	0	0	0	0	0	4	0	0	0	0	0	0	0	0	0	0	0	0	0	0	0	0	0	0	0	0	0	0	0
GS|100.0|JQ346810|SH218117.07FU;k:Fungi,p:Ascomycota,c:Leotiomycetes,o:Helotiales	-	OTU14798	0	0	0	0	0	0	0	0	0	0	0	0	0	0	0	0	0	0	0	0	0	0	0	0	0	0	0	0	0	0	0	0	0	0	0	0	0	0	0	0	0	0	0	0	0	0	0
SS|0.9900|EU002951|SH197008.07FU;k:Fungi,p:Ascomycota,c:Sordariomycetes	-	OTU14946	0	0	0	0	0	0	0	0	0	0	0	0	0	0	0	0	0	0	0	0	0	0	0	0	0	0	0	0	0	0	0	0	0	0	0	0	0	0	0	0	0	0	0	0	0	0	0
US|1.0000|None;k:Fungi	-	OTU15203	0	0	0	0	0	0	0	0	0	0	0	0	0	14	0	0	0	0	0	0	0	0	0	0	0	0	0	0	0	0	0	0	0	0	0	0	0	0	0	0	0	0	0	0	0	0	0
GS|99.6|EU848215|SH212863.07FU;k:Fungi,p:Ascomycota,c:Dothideomycetes,o:Pleosporales,f:Torulaceae,g:Torula	-	OTU15338	0	0	0	0	0	14	0	0	0	0	0	0	0	0	0	0	0	0	0	0	0	0	0	0	0	0	0	0	0	0	0	0	0	0	0	0	0	0	0	0	0	0	0	0	0	0	0
US|0.9996|LC205097|SH220112.07FU;k:Fungi	-	OTU15885	0	0	0	0	0	0	0	0	0	0	0	0	0	0	0	0	0	0	0	0	0	5	0	0	0	0	0	0	0	0	0	0	0	0	0	0	0	0	0	0	0	0	0	0	0	0	0
SS|0.5500|HM239795|SH193762.07FU;k:Fungi,p:Ascomycota	-	OTU16347	0	0	0	0	0	0	0	0	0	0	0	0	0	0	0	0	0	0	0	0	0	0	0	0	0	0	0	0	0	0	0	0	0	0	0	0	0	0	0	0	0	0	0	0	0	0	0
US|0.9990|KF296841|SH016262.07FU;k:Fungi	-	OTU16348	0	0	0	0	0	0	0	0	0	0	0	0	0	0	0	0	0	0	0	0	0	0	0	0	0	0	0	0	0	0	0	0	0	0	0	0	0	0	0	0	0	0	0	0	0	0	0
US|0.1161|KF800182|SH030693.07FU;k:Fungi,p:Ascomycota,c:Sordariomycetes	-	OTU16624	0	0	0	0	0	0	0	0	0	0	0	0	0	0	0	0	0	0	0	0	0	0	0	0	0	0	0	0	0	0	0	0	0	0	0	0	0	0	0	0	0	0	0	0	0	0	0
US|0.7514|GU461347|SH181005.07FU;k:Fungi,p:Basidiomycota	-	OTU22698	0	0	0	0	0	0	0	0	0	0	0	0	0	0	0	0	0	0	0	0	0	0	0	0	0	0	0	0	0	0	0	0	0	0	0	0	0	0	0	0	0	0	0	0	0	0	0
US|0.6865|FN547572|SH180810.07FU;k:Fungi,p:Glomeromycota,c:Glomeromycetes,o:Gigasporales,f:Gigasporaceae	Arbuscular Mycorrhizal	OTU11018	0	0	5	0	0	0	0	0	0	0	0	0	3	0	0	0	0	0	0	0	0	0	0	0	0	0	0	0	0	0	0	0	0	0	0	0	0	0	0	0	0	0	0	0	0	0	0
SS|0.5700|KC222875|SH019947.07FU;k:Fungi,p:Glomeromycota,c:Glomeromycetes,o:Gigasporales,f:Gigasporaceae	Arbuscular Mycorrhizal	OTU12055	0	0	0	0	0	0	0	0	0	0	0	0	0	0	0	0	0	0	0	0	0	0	0	0	0	0	0	0	0	0	0	0	0	0	0	0	0	0	0	0	0	0	0	0	0	0	0
SS|0.2800|GQ388501|SH001355.07FU;k:Fungi,p:Glomeromycota,c:Glomeromycetes,o:Glomerales,f:Glomeraceae	Arbuscular Mycorrhizal	OTU12643	0	0	0	0	0	0	0	0	0	0	0	0	0	0	0	0	0	0	0	0	0	0	0	0	0	0	0	0	0	0	0	0	0	0	0	0	0	0	0	0	0	0	0	0	0	0	0
SS|0.0200|GU258256|SH184808.07FU;k:Fungi,p:Basidiomycota,c:Agaricomycetes,o:Russulales,f:Russulaceae,g:Lactifluus	Ectomycorrhizal	OTU13797	0	0	0	0	0	0	0	0	0	0	0	0	0	0	0	0	0	0	0	0	0	0	0	0	0	0	0	0	0	0	0	0	0	0	0	0	0	0	0	0	0	0	0	0	0	0	0
US|0.9898|KJ484709|SH497463.07FU;k:Fungi,p:Glomeromycota,c:Glomeromycetes,o:Glomerales,f:Glomeraceae	Arbuscular Mycorrhizal	OTU14258	0	0	0	0	0	0	0	0	0	0	0	0	0	0	0	0	0	0	0	0	0	0	0	0	0	0	0	0	0	0	0	0	0	0	0	0	0	0	0	0	0	0	0	0	0	0	0
GS|100.0|AJ621774|SH211657.07FU;k:Fungi,p:Ascomycota,c:Sordariomycetes,o:Hypocreales,g:Acremonium,s:Acremonium charticola	Animal Pathogen-Endophyte-Fungal Parasite-Plant Pathogen-Wood Saprotroph	OTU14956	0	0	0	0	0	0	0	0	0	0	0	0	0	0	0	0	0	0	0	0	0	0	0	0	0	0	0	0	0	0	0	0	0	0	13	0	0	0	0	0	0	0	0	0	0	0	0
GSL|100.0|KP068976|SH184932.07FU;k:Fungi,p:Ascomycota,c:Sordariomycetes,o:Hypocreales,f:Ophiocordycipitaceae	Undefined Saprotroph	OTU16031	0	0	0	0	0	0	0	0	0	0	0	0	0	0	0	0	0	0	0	0	0	0	0	0	0	0	0	0	0	0	0	0	0	0	0	0	0	0	0	0	0	0	0	0	0	0	0
SS|0.4900|KF433007|SH031599.07FU;k:Fungi,p:Basidiomycota,c:Agaricomycetes,o:Russulales,f:Russulaceae,g:Lactarius	Ectomycorrhizal	OTU17452	0	0	0	0	0	0	0	0	0	0	0	0	0	0	0	0	0	0	0	0	0	0	0	0	0	0	0	13	0	0	0	0	0	0	0	0	0	0	0	0	0	0	0	0	0	0	0
GS|97.9|AB110695|SH020871.07FU;k:Fungi,p:Basidiomycota,c:Tremellomycetes,o:Tremellales,f:Bulleraceae,g:Bullera	Fungal Parasite-Undefined Saprotroph	OTU17704	0	0	0	0	0	0	0	0	0	0	0	0	0	0	0	0	0	0	0	0	0	0	0	0	0	0	0	0	0	0	0	0	0	0	0	0	0	0	0	0	0	0	0	0	0	0	0
GS|98.9|JX385293|SH004909.07FU;k:Fungi,p:Basidiomycota,c:Tremellomycetes,o:Tremellales,f:Trimorphomycetaceae,g:Saitozyma	Fungal Parasite-Undefined Saprotroph	OTU20166	0	0	0	0	0	0	0	0	0	0	0	0	0	0	0	0	0	0	0	0	0	0	0	0	0	0	0	0	0	0	0	0	0	0	0	0	0	0	0	0	0	0	0	0	0	0	4
GS|98.6|GU592001|SH186594.07FU;k:Fungi,p:Ascomycota,c:Dothideomycetes,o:Pleosporales,f:Didymellaceae,g:Stagonosporopsis,s:Stagonosporopsis cucurbitacearum	Plant Pathogen	OTU23602	0	0	0	0	0	0	0	0	0	0	0	0	0	0	0	0	0	0	0	0	0	0	0	0	0	0	0	0	0	2	0	0	0	0	0	0	0	0	0	0	0	0	0	0	0	0	4
GS|99.1|EF619862|SH021872.07FU;k:Fungi,p:Ascomycota,c:Dothideomycetes,o:Mytilinidiales,f:Mytilinidiaceae,g:Lophium	-	OTU4454	0	0	0	0	0	0	0	0	0	0	0	0	0	0	0	0	0	0	0	0	0	0	0	0	0	13	0	0	0	0	0	0	0	0	0	0	0	0	0	0	0	0	0	0	0	0	0
US|0.9980|JX378132|SH199052.07FU;k:Fungi	-	OTU11885	0	0	0	0	0	0	0	0	0	0	0	0	0	0	0	0	0	0	0	0	0	0	0	0	0	0	0	0	0	0	0	0	0	0	0	0	0	0	0	0	0	0	0	0	0	0	0
US|0.7928|None;k:Fungi	-	OTU12122	0	0	0	8	0	0	0	0	0	0	0	0	0	0	0	0	0	0	0	0	0	0	0	0	0	0	0	0	0	2	0	0	0	0	0	0	0	0	0	0	0	0	3	0	0	0	0
GS|100.0|DQ980596|SH185808.07FU;k:Fungi,p:Ascomycota,c:Dothideomycetes	-	OTU12434	0	0	0	0	0	0	0	0	0	0	0	0	0	0	0	0	0	0	0	0	0	0	0	0	0	0	0	0	0	0	0	0	0	0	0	0	0	0	0	0	0	0	0	0	0	0	0
US|1.0000|None;k:Fungi	-	OTU12519	0	0	0	0	0	0	0	0	0	0	0	0	0	0	0	5	0	0	0	0	0	0	0	0	0	0	0	0	0	0	0	0	0	0	0	0	0	0	0	0	0	0	0	0	0	0	0
US|0.9999|JN396884|SH177074.07FU;k:Fungi	-	OTU12592	0	0	0	0	0	0	0	0	0	0	0	0	0	0	0	0	0	0	0	0	0	0	0	0	0	0	0	0	0	0	0	0	0	0	0	0	0	0	0	0	0	0	0	0	0	0	5
US|0.7836|KF617270|SH468928.07FU;k:Fungi,p:Ascomycota	-	OTU12759	0	0	0	0	0	0	0	0	0	0	0	0	13	0	0	0	0	0	0	0	0	0	0	0	0	0	0	0	0	0	0	0	0	0	0	0	0	0	0	0	0	0	0	0	0	0	0
SS|0.2700|GU062214|SH193543.07FU;k:Fungi,p:Ascomycota,c:Sordariomycetes,o:Hypocreales	-	OTU13158	0	0	0	0	0	0	0	0	0	0	0	0	0	0	0	0	0	0	0	0	0	0	0	0	0	0	0	0	0	0	0	0	0	0	0	0	0	0	0	0	0	0	0	0	0	0	0
GS|98.9|KF000526|SH178002.07FU;k:Fungi,p:Basidiomycota,c:Agaricomycetes,o:Thelephorales,f:Thelephoraceae	-	OTU13847	0	0	0	0	0	0	0	0	0	0	0	0	0	0	0	0	0	0	0	0	0	0	0	0	0	0	0	0	0	0	0	0	0	0	0	0	0	0	0	0	0	0	0	0	0	0	0
US|0.9990|None;k:Fungi	-	OTU14175	0	0	0	0	0	0	0	0	0	0	2	0	11	0	0	0	0	0	0	0	0	0	0	0	0	0	0	0	0	0	0	0	0	0	0	0	0	0	0	0	0	0	0	0	0	0	0
US|0.7322|None;k:Fungi,p:Ascomycota	-	OTU14621	0	0	0	0	0	0	0	0	0	0	0	0	0	13	0	0	0	0	0	0	0	0	0	0	0	0	0	0	0	0	0	0	0	0	0	0	0	0	0	0	0	0	0	0	0	0	0
GS|99.2|AB632801|SH178541.07FU;k:Fungi,p:Basidiomycota,c:Agaricomycetes,o:Corticiales,f:Corticiaceae	-	OTU16049	0	0	0	0	0	0	0	0	0	0	0	0	0	0	0	0	0	0	0	0	0	0	0	0	0	0	0	0	0	0	0	0	0	0	0	0	0	0	0	0	0	0	0	0	0	0	0
GS|99.4|MF529927|SH220112.07FU;k:Fungi,p:Ascomycota	-	OTU16599	0	0	0	0	0	0	0	0	0	0	0	0	0	0	0	0	0	0	0	0	0	0	0	0	0	0	0	0	0	0	0	0	0	0	0	0	0	0	0	0	0	0	0	0	0	0	0
SS|0.5400|GU328517|SH015965.07FU;k:Fungi,p:Basidiomycota,c:Agaricomycetes,o:Cantharellales,f:Ceratobasidiaceae	-	OTU16873	0	0	0	0	0	0	0	0	0	0	0	0	0	0	0	0	0	0	0	0	0	0	0	0	0	0	13	0	0	0	0	0	0	0	0	0	0	0	0	0	0	0	0	0	0	0	0
US|0.8041|MF534479|SH220112.07FU;k:Rhizaria,p:Cercozoa	-	OTU16948	0	0	0	0	0	0	0	0	0	0	0	0	0	13	0	0	0	0	0	0	0	0	0	0	0	0	0	0	0	0	0	0	0	0	0	0	0	0	0	0	0	0	0	0	0	0	0
US|0.9993|AB580909|SH177344.07FU;k:Fungi	-	OTU18347	0	0	0	0	0	0	0	0	0	0	0	0	0	0	0	0	0	0	0	0	0	0	0	0	0	0	0	0	0	0	0	0	0	0	0	0	0	0	0	0	0	0	0	0	0	0	0
US|0.7095|AM999625|SH183095.07FU;k:Fungi	-	OTU24225	0	0	0	0	0	0	0	0	0	0	0	0	0	0	0	0	0	0	0	0	0	0	0	0	0	0	0	0	0	0	0	0	0	0	0	0	0	0	0	0	0	0	0	0	0	0	0
GS|100.0|EU860058|SH175297.07FU;k:Fungi,p:Ascomycota,c:Sordariomycetes,o:Hypocreales,f:Nectriaceae,g:Fusicolla,s:Fusicolla acetilerea	Undefined Saprotroph	OTU13696	0	0	0	2	0	0	0	0	0	0	0	0	0	0	0	0	0	0	0	0	0	0	0	0	0	0	0	0	0	2	0	4	0	0	0	0	0	0	0	0	0	0	0	4	0	0	0
US|0.6865|JN905250|SH022043.07FU;k:Fungi,p:Basidiomycota,c:Tremellomycetes,o:Tremellales,f:Tremellaceae	Fungal Parasite-Undefined Saprotroph	OTU14436	0	0	0	0	0	0	0	0	0	0	0	0	0	0	0	0	0	0	0	0	0	0	0	0	0	0	0	0	0	12	0	0	0	0	0	0	0	0	0	0	0	0	0	0	0	0	0
GS|99.6|EU379205|SH192223.07FU;k:Fungi,p:Chytridiomycota,c:Rhizophlyctidomycetes,o:Rhizophlyctidales,f:Rhizophlyctidaceae,g:Rhizophlyctis,s:Rhizophlyctis rosea	Undefined Saprotroph	OTU15176	0	0	0	0	0	0	0	0	12	0	0	0	0	0	0	0	0	0	0	0	0	0	0	0	0	0	0	0	0	0	0	0	0	0	0	0	0	0	0	0	0	0	0	0	0	0	0
GS|98.9|DQ421074|SH179147.07FU;k:Fungi,p:Glomeromycota,c:Glomeromycetes,o:Glomerales,f:Glomeraceae	Arbuscular Mycorrhizal	OTU16743	0	0	0	0	0	0	0	0	0	0	0	0	0	0	0	0	0	0	0	0	0	0	0	0	0	0	0	0	0	0	0	0	0	0	0	0	0	0	0	0	0	0	0	0	0	0	0
GS|97.6|KP026917|SH493954.07FU;k:Fungi,p:Ascomycota,c:Eurotiomycetes,o:Eurotiales,f:Trichocomaceae,g:Talaromyces	Undefined Saprotroph	OTU17306	0	0	0	0	0	0	0	0	0	0	0	0	0	0	0	0	0	0	0	0	0	0	0	0	0	0	0	0	0	0	0	0	0	0	0	0	0	0	0	0	0	0	0	0	0	0	0
GS|99.2|JX462554|SH218163.07FU;k:Fungi,p:Basidiomycota,c:Agaricomycetes,o:Agaricales,f:Agaricaceae,g:Ripartitella,s:Ripartitella brasiliensis	Undefined Saprotroph	OTU19293	0	0	0	0	0	0	0	0	0	0	0	0	0	0	0	0	0	0	0	0	0	0	0	0	0	0	0	0	0	0	0	0	0	0	0	0	0	0	0	0	0	0	0	0	0	0	0
SS|0.4700|AM942496|SH204022.07FU;k:Fungi,p:Glomeromycota,c:Glomeromycetes,o:Glomerales,f:Glomeraceae	Arbuscular Mycorrhizal	OTU20000	0	0	0	0	0	0	0	0	0	0	3	0	0	0	0	0	0	0	0	0	0	0	0	9	0	0	0	0	0	0	0	0	0	0	0	0	0	0	0	0	0	0	0	0	0	0	0
GS|99.7|EU819503|SH220973.07FU;k:Fungi,p:Basidiomycota,c:Agaricomycetes,o:Agaricales,f:Hydnangiaceae,g:Laccaria,s:Laccaria laccata	Ectomycorrhizal	OTU2591	0	0	0	0	0	0	0	0	0	0	0	0	0	0	0	0	0	0	0	0	0	0	0	0	0	0	0	0	0	0	0	0	0	0	0	0	0	0	0	0	0	0	0	0	0	0	0
GS|100.0|FJ515186|SH216367.07FU;k:Fungi,p:Basidiomycota,c:Microbotryomycetes,o:Sporidiobolales,f:Sporidiobolaceae,g:Rhodotorula,s:Rhodotorula toruloides	Animal Endosymbiont-Animal Pathogen-Endophyte-Plant Pathogen-Undefined Saprotroph	OTU7344	0	0	0	0	0	0	7	0	0	0	0	0	0	0	0	0	0	0	5	0	0	0	0	0	0	0	0	0	0	0	0	0	0	0	0	0	0	0	0	0	0	0	0	0	0	0	0
US|0.9976|EF585654|SH221896.07FU;k:Fungi	-	OTU1099	0	0	0	0	0	0	0	0	0	0	0	0	0	0	0	0	0	0	12	0	0	0	0	0	0	0	0	0	0	0	0	0	0	0	0	0	0	0	0	0	0	0	0	0	0	0	0
GS|98.0|JQ038319|SH204421.07FU;k:Fungi,p:Rozellomycota	-	OTU2383	0	0	0	0	0	0	0	0	0	0	0	0	0	0	0	0	0	0	0	0	12	0	0	0	0	0	0	0	0	0	0	0	0	0	0	0	0	0	0	0	0	0	0	0	0	0	0
SS|0.0200|UDB007089|SH187816.07FU;k:Fungi,p:Ascomycota,c:Pezizomycetes,o:Pezizales,f:Pyronemataceae	-	OTU3546	0	0	0	0	0	0	0	0	0	0	0	0	0	0	0	0	0	0	0	0	0	0	0	0	0	0	0	0	0	0	0	0	0	0	0	0	0	0	0	0	0	0	0	0	0	0	0
GS|98.8|KT360202|SH521512.07FU;k:Fungi	-	OTU4778	0	0	0	0	0	0	0	0	0	0	0	0	0	0	0	0	0	0	0	0	0	0	0	0	0	0	0	0	0	0	0	0	0	0	0	0	0	0	0	0	0	0	0	0	0	0	0
GS|99.5|LC125599|SH195458.07FU;k:Fungi,p:Ascomycota,c:Dothideomycetes,o:Pleosporales,f:Massarinaceae	-	OTU6189	0	0	0	0	0	0	0	0	0	0	0	0	0	6	0	0	0	0	0	0	0	0	0	0	0	0	0	0	0	0	0	0	0	0	0	0	0	0	0	0	0	0	0	0	0	0	0
GSL|100.0|KF901702|SH206771.07FU;k:Fungi,p:Ascomycota,c:Dothideomycetes,o:Capnodiales,f:Mycosphaerellaceae	-	OTU6989	0	0	0	0	0	0	0	0	0	0	0	0	0	4	0	0	0	0	0	0	0	0	0	0	0	0	0	0	0	0	0	0	0	0	0	0	0	0	0	0	0	0	0	0	0	0	0
US|0.9918|DQ420716|SH209581.07FU;k:Rhizaria,p:Cercozoa	-	OTU7467	0	0	0	0	0	0	0	0	0	0	0	0	0	0	0	0	0	0	3	0	0	0	3	0	0	0	0	0	0	2	0	0	0	0	0	0	0	0	0	0	4	0	0	0	0	0	0
GS|100.0|MF531626|SH220112.07FU;k:Fungi,p:Basidiomycota,c:Agaricomycetes,o:Thelephorales,f:Thelephoraceae	-	OTU8236	0	0	0	0	0	0	0	0	0	0	0	0	0	0	0	0	0	0	0	0	0	0	0	0	0	0	0	0	0	0	0	0	0	0	0	0	0	0	0	0	0	0	0	0	0	0	0
GS|100.0|KY821916|SH220112.07FU;k:Fungi	-	OTU12480	0	0	0	0	0	0	0	0	0	0	0	0	0	0	0	0	0	0	0	0	0	0	0	0	0	0	0	0	0	0	0	0	0	0	0	0	0	0	0	0	0	0	0	0	0	0	0
US|0.7514|None;k:Fungi,p:Chytridiomycota	-	OTU12835	0	0	0	0	0	0	0	0	0	0	0	0	12	0	0	0	0	0	0	0	0	0	0	0	0	0	0	0	0	0	0	0	0	0	0	0	0	0	0	0	0	0	0	0	0	0	0
GS|99.0|JX379905|SH199052.07FU;k:Fungi	-	OTU12877	0	0	0	0	0	9	3	0	0	0	0	0	0	0	0	0	0	0	0	0	0	0	0	0	0	0	0	0	0	0	0	0	0	0	0	0	0	0	0	0	0	0	0	0	0	0	0
GS|100.0|GQ512170|SH202968.07FU;k:Fungi,p:Basidiomycota,c:Agaricostilbomycetes,o:Agaricostilbales,f:Kondoaceae,g:Kondoa	-	OTU14237	0	0	0	0	0	0	0	0	0	0	0	0	0	0	0	0	0	0	0	2	0	0	0	0	0	0	0	0	0	0	0	0	0	0	0	0	0	0	0	0	0	0	3	0	0	0	0
US|0.9965|KF297117|SH025804.07FU;k:Fungi	-	OTU14303	0	0	0	0	0	0	0	0	0	0	0	0	0	0	0	0	12	0	0	0	0	0	0	0	0	0	0	0	0	0	0	0	0	0	0	0	0	0	0	0	0	0	0	0	0	0	0
US|0.0736|AY916490|SH202358.07FU;k:Fungi,p:Ascomycota,c:Dothideomycetes	-	OTU14626	0	0	0	0	0	0	0	0	0	0	0	0	0	0	0	0	0	0	0	0	0	0	7	0	0	0	0	0	0	0	0	0	0	0	0	0	0	0	0	0	0	0	0	0	5	0	0
US|0.7534|GU461347|SH181005.07FU;k:Fungi,p:Glomeromycota	-	OTU14970	0	0	0	0	0	0	0	0	0	0	0	0	0	0	0	0	0	0	0	0	0	0	0	0	0	0	0	0	0	0	0	0	0	0	0	0	0	0	0	0	0	0	0	0	0	0	0
US|0.6645|GQ520136|SH202968.07FU;k:Fungi	-	OTU14981	0	0	0	0	0	0	0	0	0	0	0	0	0	0	0	0	0	0	0	0	0	0	0	0	0	0	0	0	0	0	0	0	0	0	0	0	0	0	0	0	0	0	0	0	0	0	0
US|0.0000|MF528795|SH220112.07FU;k:Fungi,p:Ascomycota,c:Eurotiomycetes,o:Chaetothyriales,f:Herpotrichiellaceae	-	OTU15070	0	0	0	0	0	0	0	0	0	0	0	0	0	0	0	0	0	0	12	0	0	0	0	0	0	0	0	0	0	0	0	0	0	0	0	0	0	0	0	0	0	0	0	0	0	0	0
US|0.9865|JN906486|SH022043.07FU;k:Fungi	-	OTU15148	0	0	0	0	0	0	0	0	0	0	0	0	0	0	0	0	0	0	0	0	0	0	0	0	0	0	0	0	0	0	0	0	0	0	0	0	0	0	0	0	0	0	0	0	0	0	0
US|0.0105|EU035416|SH197858.07FU;k:Fungi,p:Ascomycota,c:Eurotiomycetes,o:Chaetothyriales	-	OTU16051	0	0	0	0	0	0	0	0	0	0	0	0	0	0	0	0	0	0	0	0	0	0	0	0	0	0	0	0	0	0	0	0	0	0	0	0	0	0	0	0	0	0	0	0	0	0	0
SS|0.6900|GU461389|SH181005.07FU;k:Fungi,p:Glomeromycota	-	OTU16167	12	0	0	0	0	0	0	0	0	0	0	0	0	0	0	0	0	0	0	0	0	0	0	0	0	0	0	0	0	0	0	0	0	0	0	0	0	0	0	0	0	0	0	0	0	0	0
US|0.7379|JN905991|SH212425.07FU;k:Fungi	-	OTU16265	0	0	0	0	0	0	0	0	0	0	0	0	0	0	0	0	0	0	0	0	0	0	0	0	0	0	0	0	0	0	0	0	0	0	0	0	0	0	0	0	0	0	0	0	0	0	0
US|0.7384|None;k:Fungi,p:Basidiomycota	-	OTU16538	0	0	0	0	0	0	0	0	0	0	0	0	0	0	0	0	0	0	0	0	0	0	10	0	0	0	0	0	0	0	0	0	0	0	0	0	0	0	0	0	0	0	0	0	0	0	0
US|0.7427|None;k:Fungi,p:Basidiomycota	-	OTU17454	0	0	0	0	0	0	0	0	0	0	0	0	12	0	0	0	0	0	0	0	0	0	0	0	0	0	0	0	0	0	0	0	0	0	0	0	0	0	0	0	0	0	0	0	0	0	0
US|0.9994|None;k:Fungi	-	OTU18467	0	0	0	0	0	12	0	0	0	0	0	0	0	0	0	0	0	0	0	0	0	0	0	0	0	0	0	0	0	0	0	0	0	0	0	0	0	0	0	0	0	0	0	0	0	0	0
US|0.9990|KF800287|SH003360.07FU;k:Plantae	-	OTU19321	0	0	0	0	0	0	0	0	0	0	0	0	0	0	0	0	0	0	0	0	0	0	0	0	0	0	0	0	0	0	0	0	0	0	12	0	0	0	0	0	0	0	0	0	0	0	0
US|0.9929|FM992383|SH175566.07FU;k:Fungi,p:Glomeromycota	-	OTU19839	0	0	0	0	0	0	0	0	0	0	4	0	0	0	0	0	0	0	0	0	0	0	0	6	0	0	0	0	0	0	0	0	0	0	0	0	0	0	0	0	0	0	0	0	0	0	0
US|0.9980|None;k:Plantae	-	OTU20524	0	0	0	0	0	0	0	0	0	0	0	0	0	0	0	0	0	0	0	0	0	0	0	0	0	0	0	0	0	0	0	0	0	0	0	0	0	0	0	0	0	0	0	0	0	0	0
US|0.8057|EU807094|SH211940.07FU;k:Rhizaria,p:Cercozoa	-	OTU24591	0	0	0	0	0	0	0	0	0	0	0	0	4	0	0	0	0	0	0	0	0	0	0	0	0	0	0	0	0	0	0	0	0	0	0	0	0	0	0	0	0	0	0	0	0	0	0
US|0.8119|None;k:Rhizaria,p:Cercozoa	-	OTU25608	0	0	0	0	0	0	0	0	0	0	2	0	0	0	0	0	0	0	0	10	0	0	0	0	0	0	0	0	0	0	0	0	0	0	0	0	0	0	0	0	0	0	0	0	0	0	0
GS|100.0|FJ711050|SH188258.07FU;k:Fungi,p:Basidiomycota,c:Agaricomycetes,o:Polyporales,f:Polyporaceae,g:Tinctoporellus,s:Tinctoporellus epimiltinus	Wood Saprotroph	OTU2798	0	0	0	0	0	0	0	0	0	0	0	0	7	0	0	0	0	0	0	0	0	0	0	0	4	0	0	0	0	0	0	0	0	0	0	0	0	0	0	0	0	0	0	0	0	0	0
GSL|100.0|KJ909779|SH187580.07FU;k:Fungi,p:Ascomycota,c:Dothideomycetes,o:Pleosporales,f:Pleosporaceae,g:Bipolaris,s:Bipolaris yamadae	Plant Pathogen	OTU10722	0	0	0	0	0	0	2	0	0	0	0	0	0	0	0	0	0	0	0	0	0	0	0	0	0	0	0	0	0	0	0	0	0	0	0	0	0	0	0	0	0	0	0	0	0	0	0
GSL|100.0|JN607099|SH195458.07FU;k:Fungi,p:Ascomycota,c:Dothideomycetes,o:Botryosphaeriales,f:Botryosphaeriaceae,g:Neofusicoccum,s:Neofusicoccum parvum	Plant Pathogen	OTU13890	0	0	0	0	0	0	0	0	0	0	0	0	0	0	0	0	0	0	0	0	0	0	0	0	0	0	0	0	0	0	0	0	0	0	0	0	0	0	0	0	0	0	0	0	0	0	0
GS|97.7|KJ576853|SH186594.07FU;k:Fungi,p:Ascomycota,c:Dothideomycetes,o:Pleosporales,f:Didymellaceae,g:Allophoma,s:Allophoma tropica	Plant Pathogen	OTU14143	0	0	0	0	0	0	0	0	5	0	0	0	3	0	0	0	0	0	0	0	0	0	0	0	0	0	0	0	0	0	0	0	0	0	0	0	0	0	0	0	0	0	0	0	0	0	0
GS|99.6|JQ936283|SH461585.07FU;k:Fungi,p:Basidiomycota,c:Microbotryomycetes,o:Sporidiobolales,f:Sporidiobolaceae,g:Rhodotorula	Animal Pathogen-Undefined Saprotroph	OTU14199	0	0	0	0	0	0	0	0	0	0	0	0	0	0	0	0	0	0	0	0	0	0	0	0	0	0	0	0	0	0	0	0	0	0	0	0	11	0	0	0	0	0	0	0	0	0	0
US|0.0001|LC204751|SH220112.07FU;k:Fungi,p:Mortierellomycota,c:Mortierellomycetes,o:Mortierellales,f:Mortierellaceae,g:Mortierella	Endophyte-Litter Saprotroph-Soil Saprotroph-Undefined Saprotroph	OTU14450	0	0	0	0	0	0	0	0	0	0	0	0	0	0	0	0	0	0	0	0	0	0	0	0	0	0	0	0	0	0	0	0	0	0	0	0	0	0	0	0	0	0	0	0	0	0	0
SS|0.8200|AB617739|SH029325.07FU;k:Fungi,p:Calcarisporiellomycota,c:Calcarisporiellomycetes,o:Calcarisporiellales,f:Calcarisporiellaceae,g:Calcarisporiella,s:Calcarisporiella thermophila	Undefined Saprotroph	OTU15532	4	0	0	0	0	0	0	0	0	0	0	0	0	0	0	0	0	0	0	0	0	0	0	0	0	0	0	0	0	0	0	0	0	0	0	0	0	0	0	0	0	0	0	0	0	0	0
GS|97.2|AM076584|SH174649.07FU;k:Fungi,p:Glomeromycota,c:Glomeromycetes,o:Glomerales,f:Glomeraceae	Arbuscular Mycorrhizal	OTU15835	0	0	0	0	0	0	0	0	0	0	0	0	0	0	0	0	0	0	0	0	0	0	8	0	0	0	0	0	0	0	0	0	0	0	0	0	0	0	0	0	0	0	0	3	0	0	0
GS|99.5|KM246184|SH203142.07FU;k:Fungi,p:Ascomycota,c:Dothideomycetes,o:Pleosporales,f:Trematosphaeriaceae,g:Medicopsis,s:Medicopsis romeroi	Animal Pathogen	OTU16707	0	0	0	0	0	0	0	0	0	0	0	0	5	0	0	0	0	0	0	0	0	0	0	0	0	0	0	0	0	0	0	0	0	0	0	0	0	0	0	0	0	0	0	0	0	0	0
SS|0.8000|KM580041|SH489886.07FU;k:Fungi,p:Ascomycota,c:Pezizomycetes,o:Pezizales,f:Pyronemataceae,g:Pulvinula,s:Pulvinula convexella	Ectomycorrhizal	OTU18694	0	0	0	5	0	0	0	0	0	0	0	0	0	0	0	0	0	0	0	0	0	0	0	0	0	0	0	0	0	0	0	0	0	0	0	0	0	0	0	0	0	0	0	0	0	0	6
GS|100.0|DQ421069|SH180481.07FU;k:Fungi,p:Ascomycota,c:Eurotiomycetes,o:Chaetothyriales,f:Trichomeriaceae,g:Knufia	Epiphyte	OTU586	0	0	0	0	0	0	0	0	0	0	0	0	0	0	0	0	0	0	0	0	0	0	0	0	0	0	0	0	0	0	0	0	0	0	0	0	0	0	0	0	0	0	0	0	0	0	0
GS|100.0|KF928449|SH213263.07FU;k:Fungi,p:Ascomycota,c:Eurotiomycetes,o:Chaetothyriales,f:Herpotrichiellaceae,g:Cladophialophora,s:Cladophialophora chaetospira	Undefined Saprotroph	OTU890	0	0	0	0	0	0	0	0	0	0	0	0	0	0	0	0	0	0	0	0	0	0	0	0	5	0	0	0	0	0	0	0	0	0	0	0	0	0	0	0	0	0	0	0	0	0	0
GSL|100.0|EU153484|SH193318.07FU;k:Fungi,p:Basidiomycota,c:Agaricomycetes	-	OTU6082	0	0	0	0	0	0	0	0	0	0	0	0	0	5	0	0	0	0	0	0	0	0	0	0	0	0	0	0	0	0	0	0	0	0	0	0	0	0	0	0	0	0	0	0	0	0	2
US|0.8041|MF534520|SH220112.07FU;k:Rhizaria,p:Cercozoa	-	OTU7269	0	0	0	0	2	0	0	0	0	0	0	0	2	0	5	0	0	0	0	0	0	0	0	0	0	0	0	0	0	2	0	0	0	0	0	0	0	0	0	0	0	0	0	0	0	0	0
US|0.9653|JX042916|SH197012.07FU;k:Fungi,p:Ascomycota,c:Sordariomycetes	-	OTU7830	0	0	0	0	0	0	0	0	0	0	0	0	0	0	0	0	0	0	0	0	0	0	0	0	0	0	0	0	0	0	0	0	0	0	0	0	0	0	0	0	0	0	0	0	0	0	0
GS|100.0|FN908210|SH188232.07FU;k:Fungi,p:Basidiomycota,c:Tremellomycetes,o:Filobasidiales,f:Piskurozymaceae,g:Piskurozyma,s:Piskurozyma filicata	-	OTU9749	0	0	0	0	0	0	0	0	0	0	0	0	0	0	0	0	0	0	0	0	0	0	0	0	0	0	0	0	0	0	0	0	0	0	0	0	0	0	0	0	0	0	0	0	0	0	0
GS|100.0|KT359939|SH521512.07FU;k:Fungi,p:Ascomycota	-	OTU10975	0	0	0	0	0	0	0	0	0	0	0	0	0	0	0	0	0	0	0	2	0	0	0	0	0	0	0	0	0	0	0	0	3	0	0	0	0	0	0	0	0	0	6	0	0	0	0
US|0.9999|JF945532|SH183422.07FU;k:Fungi	-	OTU12269	0	0	0	0	0	0	11	0	0	0	0	0	0	0	0	0	0	0	0	0	0	0	0	0	0	0	0	0	0	0	0	0	0	0	0	0	0	0	0	0	0	0	0	0	0	0	0
US|0.5791|GQ526316|SH202968.07FU;k:Fungi	-	OTU12825	0	0	0	0	0	0	0	0	0	0	0	0	0	0	0	0	0	0	0	0	0	0	0	0	0	0	0	0	0	0	0	0	0	0	0	0	0	0	0	0	0	0	0	0	0	0	0
GS|99.1|JF819145|SH026422.07FU;k:Fungi,p:Ascomycota,c:Sordariomycetes,o:Hypocreales	-	OTU12905	0	0	0	0	0	0	9	0	0	0	0	0	0	0	0	0	0	0	0	0	0	0	0	0	0	0	0	0	0	0	0	0	0	0	0	0	0	0	0	0	0	0	0	0	0	0	0
US|0.9895|JX387306|SH496351.07FU;k:Fungi	-	OTU13472	0	0	0	0	0	0	2	0	0	5	0	0	0	0	0	0	0	0	4	0	0	0	0	0	0	0	0	0	0	0	0	0	0	0	0	0	0	0	0	0	0	0	0	0	0	0	0
SS|0.9000|KF036592|SH531390.07FU;k:Fungi,p:Basidiomycota,c:Tremellomycetes,o:Filobasidiales,f:Filobasidiaceae,g:Goffeauzyma,s:Goffeauzyma iberica	-	OTU13611	0	0	0	0	0	0	0	0	0	0	0	0	0	0	0	0	0	0	0	0	0	11	0	0	0	0	0	0	0	0	0	0	0	0	0	0	0	0	0	0	0	0	0	0	0	0	0
US|0.7713|None;k:Fungi,p:Ascomycota	-	OTU13627	0	0	0	0	0	0	0	0	0	0	0	0	0	11	0	0	0	0	0	0	0	0	0	0	0	0	0	0	0	0	0	0	0	0	0	0	0	0	0	0	0	0	0	0	0	0	0
GS|100.0|GQ520136|SH202968.07FU;k:Fungi,p:Basidiomycota	-	OTU14273	0	0	0	0	0	0	0	0	0	0	0	0	0	0	0	0	0	0	0	0	0	0	0	0	0	0	0	0	0	0	0	0	0	0	0	0	0	0	0	0	0	0	0	0	0	0	0
GS|100.0|KF800264|SH001469.07FU;k:Fungi	-	OTU14829	0	0	0	0	0	0	0	0	0	0	0	0	0	11	0	0	0	0	0	0	0	0	0	0	0	0	0	0	0	0	0	0	0	0	0	0	0	0	0	0	0	0	0	0	0	0	0
US|0.9900|KF800381|SH207672.07FU;k:Fungi,p:Ascomycota,c:Dothideomycetes,o:Pleosporales	-	OTU14874	0	0	0	0	0	0	0	0	0	0	0	0	0	0	0	0	0	0	0	0	0	0	4	0	0	0	0	0	0	0	0	0	0	0	0	0	0	0	0	0	0	0	0	0	0	0	0
US|1.0000|LC204721|SH220112.07FU;k:Fungi	-	OTU15310	0	0	0	0	0	0	0	0	0	0	0	0	0	0	0	0	2	0	7	0	0	0	0	0	0	0	0	0	0	0	0	0	0	0	0	0	0	0	0	0	0	0	0	0	0	0	0
GS|99.5|AJ877176|SH025650.07FU;k:Fungi,p:Ascomycota,c:Dothideomycetes,o:Capnodiales	-	OTU15895	0	0	0	0	0	0	0	0	0	0	0	0	0	0	0	0	0	0	0	0	0	0	0	0	0	0	0	0	0	0	0	0	0	0	0	0	0	0	0	0	0	0	0	0	0	0	0
SS|1.0000|HM162271|SH482039.07FU;k:Rhizaria,p:Cercozoa	-	OTU15901	0	0	0	0	0	0	0	0	0	0	0	0	0	0	0	0	0	0	0	0	0	0	0	0	0	0	0	0	0	0	0	0	0	0	0	0	0	0	0	0	0	0	0	0	0	0	0
SS|0.5100|KT898761|SH177344.07FU;k:Fungi,p:Ascomycota,c:Leotiomycetes,o:Helotiales	-	OTU16267	0	0	0	0	0	0	0	0	0	0	0	0	0	0	0	0	0	0	0	0	0	0	0	0	0	0	0	0	0	0	0	0	0	0	0	0	0	0	0	0	0	0	0	0	0	0	0
SS|0.6700|KF849684|SH211735.07FU;k:Fungi	-	OTU16682	0	0	0	0	0	0	0	0	0	0	0	0	0	0	0	0	0	0	0	0	0	0	0	0	0	0	0	0	0	0	0	0	0	0	0	0	0	0	0	0	0	0	0	0	0	0	0
SS|0.0500|FN562065|SH025512.07FU;k:Fungi,p:Ascomycota,c:Dothideomycetes,o:Pleosporales	-	OTU18173	0	0	0	0	0	0	0	0	0	0	0	0	0	0	0	0	0	0	11	0	0	0	0	0	0	0	0	0	0	0	0	0	0	0	0	0	0	0	0	0	0	0	0	0	0	0	0
US|0.9928|JX389726|SH204421.07FU;k:Fungi	-	OTU18343	0	0	0	0	0	0	0	0	0	0	0	0	0	0	0	0	0	0	0	0	0	0	0	0	0	0	0	0	0	0	0	0	0	0	0	0	0	0	0	0	0	0	0	0	0	0	0
US|0.6961|None;k:Fungi,p:Ascomycota	-	OTU18550	0	0	0	0	0	0	0	0	0	0	0	0	11	0	0	0	0	0	0	0	0	0	0	0	0	0	0	0	0	0	0	0	0	0	0	0	0	0	0	0	0	0	0	0	0	0	0
US|0.8015|None;k:Fungi,p:Rozellomycota	-	OTU18765	0	0	0	0	0	11	0	0	0	0	0	0	0	0	0	0	0	0	0	0	0	0	0	0	0	0	0	0	0	0	0	0	0	0	0	0	0	0	0	0	0	0	0	0	0	0	0
GS|100.0|HQ631034|SH475025.07FU;k:Fungi,p:Ascomycota,c:Dothideomycetes	-	OTU20242	0	0	0	0	0	0	0	0	0	0	0	0	2	0	0	0	0	0	0	0	0	0	0	0	0	0	0	0	0	0	0	0	0	0	0	0	0	0	0	0	0	0	0	0	0	0	0
GS|97.0|LC205532|SH220112.07FU;k:Fungi	-	OTU20901	0	0	0	0	0	0	0	0	0	0	0	0	0	0	0	0	0	0	0	0	0	3	6	0	0	0	0	0	0	0	0	0	0	0	0	0	0	0	0	0	0	0	0	0	0	0	0
GS|99.6|KF800196|SH019057.07FU;k:Plantae	-	OTU20984	0	0	0	0	0	0	0	0	0	0	0	0	0	0	0	0	0	0	0	0	0	0	0	0	0	0	0	0	0	0	0	0	0	0	11	0	0	0	0	0	0	0	0	0	0	0	0
US|0.7308|GQ850386|SH193002.07FU;k:Fungi	-	OTU21114	0	0	0	0	0	0	0	0	0	0	0	0	0	0	0	0	0	0	0	0	0	0	0	0	0	0	0	0	0	0	0	0	0	0	0	0	0	0	0	0	11	0	0	0	0	0	0
US|0.9997|None;k:Fungi	-	OTU24282	0	0	0	0	0	0	0	0	0	0	0	0	4	0	0	0	0	0	0	0	0	0	0	0	0	0	0	0	0	0	0	0	0	0	0	0	0	0	0	0	0	0	0	0	0	0	0
US|0.7322|None;k:Fungi,p:Ascomycota	-	OTU24954	0	0	0	0	0	0	0	0	0	0	0	0	0	11	0	0	0	0	0	0	0	0	0	0	0	0	0	0	0	0	0	0	0	0	0	0	0	0	0	0	0	0	0	0	0	0	0
GS|100.0|KF800191|SH212962.07FU;k:Fungi,p:Ascomycota,c:Sordariomycetes,o:Hypocreales,f:Stachybotryaceae	Undefined Saprotroph	OTU12754	0	0	0	0	0	0	0	0	3	0	0	0	0	0	0	0	0	0	0	0	0	0	0	0	0	0	0	0	0	0	0	0	0	0	0	0	0	0	0	0	0	0	0	0	0	0	0
GS|97.8|AB986343|SH196392.07FU;k:Fungi,p:Ascomycota,c:Eurotiomycetes,o:Chaetothyriales,f:Herpotrichiellaceae,g:Cladophialophora	Animal Pathogen-Fungal Parasite-Undefined Saprotroph	OTU14296	0	0	0	0	0	0	0	0	0	0	0	0	0	0	0	0	0	0	10	0	0	0	0	0	0	0	0	0	0	0	0	0	0	0	0	0	0	0	0	0	0	0	0	0	0	0	0
GS|100.0|KF849493|SH216575.07FU;k:Fungi,p:Glomeromycota,c:Glomeromycetes,o:Glomerales,f:Glomeraceae	Arbuscular Mycorrhizal	OTU14827	0	0	0	0	0	0	0	0	0	0	0	0	0	0	0	0	0	0	0	0	0	0	0	0	0	0	0	0	0	0	0	0	0	0	0	0	0	0	0	0	10	0	0	0	0	0	0
GS|100.0|FN597572|SH194047.07FU;k:Fungi,p:Ascomycota,c:Sordariomycetes,o:Hypocreales,f:Cordycipitaceae,g:Torrubiella	Undefined Saprotroph	OTU15960	0	0	0	0	10	0	0	0	0	0	0	0	0	0	0	0	0	0	0	0	0	0	0	0	0	0	0	0	0	0	0	0	0	0	0	0	0	0	0	0	0	0	0	0	0	0	0
GS|98.9|AY969427|SH211775.07FU;k:Fungi,p:Ascomycota,c:Dothideomycetes,o:Capnodiales,f:Mycosphaerellaceae,g:Mycosphaerella	Plant Pathogen-Undefined Saprotroph	OTU16688	0	0	0	0	0	0	0	0	0	0	0	0	0	0	0	0	0	0	0	0	0	0	0	0	0	0	0	0	0	0	0	0	0	0	0	0	0	0	0	0	0	4	0	0	0	0	0
GSL|97.3|KY305062|SH220112.07FU;k:Fungi,p:Ascomycota,c:Sordariomycetes,o:Hypocreales,f:Hypocreaceae,g:Trichoderma	Undefined Saprotroph	OTU17377	0	0	0	0	0	0	0	0	0	0	0	0	0	0	0	0	0	0	0	0	0	0	0	0	0	0	0	0	0	0	0	0	0	0	0	0	0	0	0	0	0	0	0	0	0	0	0
GS|99.3|JX496096|SH186935.07FU;k:Fungi,p:Ascomycota,c:Dothideomycetes,o:Pleosporales,f:Didymosphaeriaceae,g:Paraconiothyrium,s:Paraconiothyrium fuckelii	Undefined Saprotroph	OTU20630	0	0	0	0	0	0	0	0	0	0	0	0	0	0	0	0	0	0	0	0	0	0	0	0	0	0	0	0	0	0	0	0	0	0	0	0	0	0	0	0	0	0	0	0	0	2	0
SS|0.7400|FM213343|SH182463.07FU;k:Fungi,p:Basidiomycota,c:Agaricomycetes,o:Boletales,f:Sclerodermataceae,g:Scleroderma	Ectomycorrhizal-Wood Saprotroph	OTU23038	0	0	0	0	0	0	0	0	0	0	0	0	0	0	0	0	0	0	0	0	0	0	0	0	0	0	0	0	0	0	0	0	0	0	0	0	0	0	0	0	0	0	0	0	0	0	0
GS|100.0|AY156961|SH193069.07FU;k:Fungi,p:Ascomycota,c:Eurotiomycetes,o:Chaetothyriales,f:Herpotrichiellaceae,g:Exophiala	Animal Pathogen-Fungal Parasite-Undefined Saprotroph	OTU23051	0	0	0	0	0	0	0	0	0	0	7	0	0	0	0	0	3	0	0	0	0	0	0	0	0	0	0	0	0	0	0	0	0	0	0	0	0	0	0	0	0	0	0	0	0	0	0
GS|99.5|HG937170|SH181631.07FU;k:Fungi,p:Basidiomycota,c:Tremellomycetes,o:Tremellales,f:Bulleribasidiaceae,g:Vishniacozyma	Fungal Parasite-Undefined Saprotroph	OTU2367	0	0	0	0	0	0	0	0	0	0	0	0	0	0	0	0	0	0	0	0	0	0	0	0	0	0	0	0	0	0	0	0	0	0	0	0	0	10	0	0	0	0	0	0	0	0	0
GS|97.8|KF255414|SH182030.07FU;k:Fungi,p:Ascomycota,c:Leotiomycetes,o:Helotiales,f:Chaetomellaceae,g:Pilidium,s:Pilidium concavum	Plant Pathogen	OTU25341	0	0	0	0	0	0	0	0	0	0	0	0	0	0	0	0	0	0	0	0	0	0	0	0	0	0	0	0	0	0	0	0	0	0	0	0	0	0	0	0	0	0	0	0	0	0	0
GS|100.0|HQ691416|SH177344.07FU;k:Fungi,p:Ascomycota,c:Dothideomycetes,o:Pleosporales,f:Didymellaceae,g:Didymella,s:Didymella phleina	Animal Pathogen-Plant Pathogen-Undefined Saprotroph	OTU5815	0	0	0	0	0	0	0	0	0	0	0	0	10	0	0	0	0	0	0	0	0	0	0	0	0	0	0	0	0	0	0	0	0	0	0	0	0	0	0	0	0	0	0	0	0	0	0
GSL|100.0|KF901619|SH206772.07FU;k:Fungi,p:Ascomycota,c:Dothideomycetes,o:Capnodiales,f:Mycosphaerellaceae,g:Pseudocercospora	Plant Pathogen-Undefined Saprotroph	OTU8101	0	0	0	0	0	0	0	0	0	0	0	0	0	6	0	0	0	0	0	0	0	0	0	0	0	0	0	0	0	0	0	0	0	0	0	0	0	0	0	0	0	0	0	0	0	0	0
GS|100.0|KJ816914|SH197625.07FU;k:Fungi,p:Basidiomycota,c:Tremellomycetes,o:Tremellales,f:Tremellaceae,g:Cryptococcus,s:Cryptococcus uniguttulatus	Fungal Parasite-Undefined Saprotroph	OTU8304	0	0	0	0	0	0	0	0	0	0	0	0	0	0	0	0	0	0	0	5	0	0	0	0	0	5	0	0	0	0	0	0	0	0	0	0	0	0	0	0	0	0	0	0	0	0	0
GS|97.7|MF534763|SH220112.07FU;k:Fungi,p:Ascomycota	-	OTU5087	0	0	0	0	0	0	0	0	0	0	0	0	0	0	0	2	0	0	0	0	0	8	0	0	0	0	0	0	0	0	0	0	0	0	0	0	0	0	0	0	0	0	0	0	0	0	0
GS|98.6|MF534938|SH220112.07FU;k:Fungi,p:Basidiomycota	-	OTU7683	0	0	0	0	0	0	0	0	0	0	0	0	0	0	0	0	0	0	0	0	0	0	0	0	0	0	0	0	0	0	0	2	0	0	0	0	0	0	0	0	0	0	0	0	0	0	0
GS|100.0|KF800206|SH025144.07FU;k:Fungi,p:Ascomycota,c:Dothideomycetes,o:Pleosporales,g:Pseudorobillarda	-	OTU12207	0	0	0	0	0	0	0	0	0	0	0	0	10	0	0	0	0	0	0	0	0	0	0	0	0	0	0	0	0	0	0	0	0	0	0	0	0	0	0	0	0	0	0	0	0	0	0
US|0.9877|JX042806|SH481717.07FU;k:Fungi,p:Chytridiomycota	-	OTU13373	0	0	0	0	0	0	0	0	0	0	0	0	0	0	0	0	0	0	0	0	0	0	0	0	0	0	0	0	0	0	0	0	0	0	0	0	0	0	0	0	0	0	0	0	0	0	0
US|0.7514|JX043094|SH190211.07FU;k:Fungi,p:Ascomycota	-	OTU13904	0	0	0	0	0	0	0	0	0	0	0	0	0	0	0	0	0	0	0	0	0	0	0	0	0	0	0	0	0	0	0	0	0	0	0	0	0	0	0	0	0	0	0	0	0	0	0
US|0.9976|JN904236|SH022043.07FU;k:Fungi	-	OTU14097	0	0	0	0	0	0	0	0	0	0	0	0	0	0	0	0	0	0	0	0	0	0	0	0	0	0	0	0	0	0	0	0	0	0	0	0	0	0	0	0	0	0	0	0	0	0	0
US|0.6491|JX915423|SH179377.07FU;k:Fungi	-	OTU14407	0	0	0	0	0	0	0	0	0	0	0	0	0	0	0	0	0	0	0	0	0	0	2	0	0	0	0	0	0	2	0	4	0	0	0	0	0	0	0	0	0	0	0	2	0	0	0
US|0.9997|None;k:Fungi	-	OTU14411	0	0	0	0	0	0	0	0	0	0	0	0	0	0	0	0	0	0	0	0	0	0	0	0	0	0	0	0	0	0	0	0	0	0	0	0	0	0	0	0	0	0	0	0	0	0	0
US|0.7379|JN905136|SH022043.07FU;k:Fungi	-	OTU15447	0	0	0	0	0	0	0	0	0	0	0	0	0	0	0	0	0	0	0	0	0	0	0	0	10	0	0	0	0	0	0	0	0	0	0	0	0	0	0	0	0	0	0	0	0	0	0
SS|1.0000|HG937065|SH487772.07FU;k:Fungi,p:Ascomycota,c:Orbiliomycetes,o:Orbiliales,f:Orbiliaceae	-	OTU15569	0	0	0	3	0	0	7	0	0	0	0	0	0	0	0	0	0	0	0	0	0	0	0	0	0	0	0	0	0	0	0	0	0	0	0	0	0	0	0	0	0	0	0	0	0	0	0
SS|0.7700|AY916487|SH202356.07FU;k:Fungi,p:Ascomycota,c:Dothideomycetes,o:Tubeufiales,f:Tubeufiaceae	-	OTU15648	0	0	0	0	10	0	0	0	0	0	0	0	0	0	0	0	0	0	0	0	0	0	0	0	0	0	0	0	0	0	0	0	0	0	0	0	0	0	0	0	0	0	0	0	0	0	0
GS|98.4|JN192399|SH186941.07FU;k:Fungi,p:Ascomycota,c:Dothideomycetes,o:Pleosporales,f:Didymosphaeriaceae	-	OTU15884	0	0	0	0	0	0	0	0	0	0	0	0	0	0	0	0	0	0	0	0	0	0	0	3	0	0	0	0	0	0	0	0	0	0	0	0	0	0	0	0	0	0	0	0	0	0	0
US|0.9859|HM141012|SH029164.07FU;k:Fungi,p:Basidiomycota,c:Pucciniomycetes,o:Septobasidiales,f:Septobasidiaceae	-	OTU15930	0	0	0	0	0	0	0	0	0	0	0	0	0	0	0	0	0	0	0	0	0	0	0	0	0	0	0	0	0	0	0	0	0	0	0	0	0	0	0	0	0	0	0	0	0	0	0
US|0.8095|None;k:Fungi,p:Rozellomycota	-	OTU16094	0	0	0	0	0	0	0	0	0	0	0	0	0	0	0	0	0	0	0	0	0	0	0	0	0	0	0	0	0	0	0	0	0	0	0	0	0	6	2	2	0	0	0	0	0	0	0
SS|0.0100|AJ972815|SH210924.07FU;k:Fungi,p:Ascomycota,c:Eurotiomycetes,o:Chaetothyriales	-	OTU16117	0	0	0	0	0	0	0	0	0	0	0	0	0	0	0	0	0	0	0	0	0	0	0	0	0	0	0	0	0	0	0	0	0	0	0	0	0	0	0	0	0	0	0	0	0	0	0
US|0.9996|JN906529|SH212425.07FU;k:Fungi	-	OTU16604	0	0	0	0	0	0	0	0	0	0	0	0	0	0	0	0	0	0	0	10	0	0	0	0	0	0	0	0	0	0	0	0	0	0	0	0	0	0	0	0	0	0	0	0	0	0	0
US|0.6491|KT809137|SH197511.07FU;k:Fungi	-	OTU16632	0	0	0	0	0	0	2	0	4	0	0	0	0	0	0	0	0	0	0	0	0	0	0	0	0	0	0	0	0	0	0	0	0	0	0	0	0	0	0	0	0	0	0	0	0	0	0
US|0.7403|None;k:Fungi,p:Basidiomycota	-	OTU17822	0	0	0	0	0	0	0	0	0	0	0	0	0	0	0	0	0	0	0	0	0	0	0	0	0	0	0	0	0	0	0	0	0	0	0	0	0	0	0	0	0	0	0	0	0	0	0
US|0.7322|KU000373|SH030872.07FU;k:Fungi,p:Kickxellomycota	-	OTU18043	0	0	0	0	0	0	0	0	8	0	0	0	0	0	0	0	0	0	2	0	0	0	0	0	0	0	0	0	0	0	0	0	0	0	0	0	0	0	0	0	0	0	0	0	0	0	0
SS|0.5500|GU461389|SH181005.07FU;k:Fungi,p:Glomeromycota	-	OTU18439	8	0	0	0	0	0	0	0	0	0	0	0	0	0	0	0	0	0	0	0	0	0	0	0	0	0	0	0	0	0	0	0	0	0	0	0	0	0	0	0	0	0	0	0	0	0	0
US|0.7322|JX042669|SH214454.07FU;k:Fungi,p:Neocallimastigomycota	-	OTU18567	0	0	0	0	0	0	0	0	0	0	0	0	0	0	0	0	0	0	0	0	0	0	0	0	0	0	0	0	0	0	0	0	0	0	0	0	0	0	0	0	0	0	0	0	0	0	0
US|0.8362|MF965653|SH193471.07FU;k:Rhizaria,p:Cercozoa	-	OTU18920	0	0	0	0	0	6	4	0	0	0	0	0	0	0	0	0	0	0	0	0	0	0	0	0	0	0	0	0	0	0	0	0	0	0	0	0	0	0	0	0	0	0	0	0	0	0	0
SS|0.6800|LC205463|SH220112.07FU;k:Fungi	-	OTU20163	0	0	0	0	0	0	0	0	0	0	0	0	3	7	0	0	0	0	0	0	0	0	0	0	0	0	0	0	0	0	0	0	0	0	0	0	0	0	0	0	0	0	0	0	0	0	0
SS|0.0100|EU555000|SH189857.07FU;k:Fungi,p:Ascomycota,c:Pezizomycetes,o:Pezizales,f:Pezizaceae	-	OTU20723	0	0	0	0	0	2	0	0	0	0	0	0	0	0	0	0	0	0	0	0	0	3	5	0	0	0	0	0	0	0	0	0	0	0	0	0	0	0	0	0	0	0	0	0	0	0	0
US|0.7825|JX043002|SH462334.07FU;k:Fungi,p:Ascomycota	-	OTU21206	0	0	0	0	0	0	0	0	0	0	0	0	0	0	0	0	0	0	0	0	2	0	0	0	0	0	0	0	0	0	0	0	0	0	0	0	0	0	0	0	0	0	0	0	0	0	0
US|0.7068|None;k:Fungi,p:Glomeromycota	-	OTU22802	0	0	0	0	0	0	0	0	0	0	0	0	0	0	0	0	0	0	0	0	0	0	0	0	0	0	0	0	0	0	0	0	0	0	0	0	0	0	0	0	0	0	0	0	0	0	0
GS|98.2|JN585804|SH190697.07FU;k:Fungi,p:Blastocladiomycota,c:Blastocladiomycetes,o:Blastocladiales,f:Catenariaceae	-	OTU23403	0	0	0	0	0	0	0	0	0	0	0	0	0	0	0	0	7	0	0	0	0	0	0	0	0	0	0	0	0	0	0	0	0	0	0	0	0	3	0	0	0	0	0	0	0	0	0
[truncated: 95 more columns]
