# Supplementary material for: Effects of Field Fumigation and Inoculation With the Pecan Truffle (Tuber lyonii) on the Fungal Community of Pecan (Carya illinoinensis) Seedlings Over 5 Years
Source: Front Microbiol. 2021 May 13;12:661515. doi: 10.3389/fmicb.2021.661515 (PMC8155716; doi:10.3389/fmicb.2021.661515)
Supplement: Supplementary file 3 [file Table_2.XLSX]

## Sheet: Table S2 ECM OTUs
#OTU ID	Total Reads	Inoculated Seedlings (98 total)	Uninoculated Seedlings (33 total)	Taxonomy	Taxon	Taxon Level	Trophic Mode	Guild	Confidence Ranking	Growth Morphology	Trait	Notes	Citation/Source
OTU1	3423018	67	2	GS|99.6|EF202593|SH194128.07FU;k:Fungi,p:Ascomycota,c:Pezizomycetes,o:Pezizales,f:Tuberaceae,g:Tuber,s:Tuber lyonii	Tuber	13	Symbiotroph	Ectomycorrhizal	Highly Probable	Gasteroid	Hypogeous	Common name - true truffle	Rinaldi AC, et al. 2008. Fungal Diversity 33:1-45; Tedersoo L, et al. 2010. Mycorrhiza 20:217-263; http://mycorrhizas.info/ecmf.html
OTU3	832626	16	17	SS|0.3800|AY935514|SH186878.07FU;k:Fungi,p:Basidiomycota,c:Agaricomycetes,o:Boletales,f:Sclerodermataceae,g:Scleroderma	Sclerodermataceae	9	Saprotroph-Symbiotroph	Ectomycorrhizal-Wood Saprotroph	Probable	Gasteroid	NULL	On the ground or associated with rotten wood, mostly ectomycorrhizal with woody plants (Cannon & Kirk 2007)	Cannon PF, Kirk PM. 2007. Fungal Families of the World. CAB International, Cambridge
OTU15	824076	24	8	SS|0.9100|EU784179|SH190452.07FU;k:Fungi,p:Basidiomycota,c:Agaricomycetes,o:Boletales,f:Astraeaceae,g:Astraeus,s:Astraeus pteridis	Astraeus	13	Symbiotroph	Ectomycorrhizal	Highly Probable	Gasteroid	NULL	Common name - earthstar	Rinaldi AC, et al. 2008. Fungal Diversity 33:1-45; Tedersoo L, et al. 2010. Mycorrhiza 20:217-263; http://mycorrhizas.info/ecmf.html
OTU10	459647	32	5	GS|100.0|KM464685|SH212010.07FU;k:Fungi,p:Ascomycota,c:Pezizomycetes,o:Pezizales,f:Pyronemataceae,g:Sphaerosporella,s:Sphaerosporella brunnea	Sphaerosporella	13	Symbiotroph	Ectomycorrhizal	Highly Probable	NULL	NULL	NULL	Rinaldi AC, et al. 2008. Fungal Diversity 33:1-45; Tedersoo L, et al. 2010. Mycorrhiza 20:217-263; http://mycorrhizas.info/ecmf.html
OTU34	424774	15	6	GS|99.6|KM104033|SH177623.07FU;k:Fungi,p:Basidiomycota,c:Agaricomycetes,o:Boletales,f:Pisolithaceae,g:Pisolithus	-	-	-	-	-	-	-	Unassigned	-
OTU14	209871	10	5	GS|100.0|EU819517|SH186874.07FU;k:Fungi,p:Basidiomycota,c:Agaricomycetes,o:Boletales,f:Sclerodermataceae,g:Scleroderma,s:Scleroderma bovista	Scleroderma	13	Symbiotroph	Ectomycorrhizal	Highly Probable	Gasteroid	NULL	Common name - puffball	Rinaldi AC, et al. 2008. Fungal Diversity 33:1-45; Tedersoo L, et al. 2010. Mycorrhiza 20:217-263; http://mycorrhizas.info/ecmf.html
OTU170	191909	16	5	GS|100.0|FM213355|SH182463.07FU;k:Fungi,p:Basidiomycota,c:Agaricomycetes,o:Boletales,f:Sclerodermataceae,g:Scleroderma,s:Scleroderma cepa	Scleroderma	13	Symbiotroph	Ectomycorrhizal	Highly Probable	Gasteroid	NULL	Common name - puffball	Rinaldi AC, et al. 2008. Fungal Diversity 33:1-45; Tedersoo L, et al. 2010. Mycorrhiza 20:217-263; http://mycorrhizas.info/ecmf.html
OTU157	93532	4	6	GS|99.3|AB634271|SH189386.07FU;k:Fungi,p:Basidiomycota,c:Agaricomycetes,o:Thelephorales,f:Thelephoraceae	-	-	-	-	-	-	-	Unassigned	-
OTU64	92463	3	4	GS|99.2|JN569357|SH025863.07FU;k:Fungi,p:Basidiomycota,c:Agaricomycetes,o:Thelephorales,f:Thelephoraceae	-	-	-	-	-	-	-	Unassigned	-
OTU127	38254	1	0	GS|99.1|GQ166884|SH023118.07FU;k:Fungi,p:Basidiomycota,c:Agaricomycetes,o:Boletales,f:Gyroporaceae,g:Gyroporus,s:Gyroporus castaneus	Gyroporus	13	Symbiotroph	Ectomycorrhizal	Highly Probable	Boletoid	NULL	NULL	Rinaldi AC, et al. 2008. Fungal Diversity 33:1-45; Tedersoo L, et al. 2010. Mycorrhiza 20:217-263; http://mycorrhizas.info/ecmf.html
OTU409	13521	0	3	GS|99.6|JN569360|SH217418.07FU;k:Fungi,p:Basidiomycota,c:Agaricomycetes,o:Thelephorales,f:Thelephoraceae	-	-	-	-	-	-	-	Unassigned	-
OTU452	9828	9	2	GS|99.2|JN569356|SH178631.07FU;k:Fungi,p:Basidiomycota,c:Agaricomycetes,o:Thelephorales,f:Thelephoraceae	-	-	-	-	-	-	-	Unassigned	-
OTU582	6903	3	1	GS|100.0|AY970025|SH184585.07FU;k:Fungi,p:Basidiomycota,c:Agaricomycetes,o:Thelephorales,f:Thelephoraceae,g:Thelephora,s:Thelephora corticioides	Thelephora	13	Symbiotroph	Ectomycorrhizal	Highly Probable	Clavarioid	NULL	NULL	Rinaldi AC, et al. 2008. Fungal Diversity 33:1-45; Tedersoo L, et al. 2010. Mycorrhiza 20:217-263; http://mycorrhizas.info/ecmf.html
OTU136	4555	2	0	SS|0.3700|EU563485|SH010091.07FU;k:Fungi,p:Basidiomycota,c:Agaricomycetes,o:Thelephorales,f:Thelephoraceae	-	-	-	-	-	-	-	Unassigned	-
OTU2093	2691	23	4	SS|0.0200|GQ240938|SH212014.07FU;k:Fungi,p:Ascomycota,c:Pezizomycetes,o:Pezizales,f:Pyronemataceae,g:Sphaerosporella	Pyronemataceae	9	Saprotroph-Symbiotroph	Dung Saprotroph-Ectomycorrhizal-Soil Saprotroph-Wood Saprotroph	Possible	Gasteroid-Pezizoid	NULL	Saprobic on soil, dung or rotten wood or mycorrhizal, some species hypogeous, others associated with fire sites (Cannon & Kirk 2007)	Cannon PF, Kirk PM. 2007. Fungal Families of the World. CAB International, Cambridge
OTU1157	2685	5	3	SS|0.0200|UDB004945|SH213921.07FU;k:Fungi,p:Ascomycota,c:Pezizomycetes,o:Pezizales,f:Tuberaceae,g:Tuber	Tuberaceae	9	Symbiotroph	Ectomycorrhizal	Probable	Gasteroid	Hypogeous	Common name - true truffle; Mycorrhizal with broadleaved trees, growing in the surface layer of soil and closely associated with roots. Highly specific pheromone-like chemicals are produced that play a role in dispersal by attracting mammals that uproot fruit bodies and ditribute spores (Cannon & Kirk 2007)	Cannon PF, Kirk PM. 2007. Fungal Families of the World. CAB International, Cambridge
OTU6026	2014	16	2	GS|98.0|EU718122|SH182463.07FU;k:Fungi,p:Basidiomycota,c:Agaricomycetes,o:Boletales,f:Sclerodermataceae,g:Scleroderma,s:Scleroderma cepa	Scleroderma	13	Symbiotroph	Ectomycorrhizal	Highly Probable	Gasteroid	NULL	Common name - puffball	Rinaldi AC, et al. 2008. Fungal Diversity 33:1-45; Tedersoo L, et al. 2010. Mycorrhiza 20:217-263; http://mycorrhizas.info/ecmf.html
OTU1672	1986	0	2	GS|98.6|GQ379737|SH185378.07FU;k:Fungi,p:Ascomycota,c:Pezizomycetes,o:Pezizales,f:Tuberaceae,g:Tuber	Tuberaceae	9	Symbiotroph	Ectomycorrhizal	Probable	Gasteroid	Hypogeous	Common name - true truffle; Mycorrhizal with broadleaved trees, growing in the surface layer of soil and closely associated with roots. Highly specific pheromone-like chemicals are produced that play a role in dispersal by attracting mammals that uproot fruit bodies and ditribute spores (Cannon & Kirk 2007)	Cannon PF, Kirk PM. 2007. Fungal Families of the World. CAB International, Cambridge
OTU2312	1288	9	5	GS|99.6|FJ210743|SH176723.07FU;k:Fungi,p:Ascomycota,c:Pezizomycetes,o:Pezizales,f:Pezizaceae,g:Pachyphlodes	Pezizaceae	9	Saprotroph-Symbiotroph	Dung Saprotroph-Ectomycorrhizal-Litter Saprotroph-Undefined Saprotroph	Possible	Pezizoid	NULL	Saprobic or ectomycorrhizal, on or in soil, leafmould etc., some species associated with dung or fire sites (Cannon & Kirk 2007)	Cannon PF, Kirk PM. 2007. Fungal Families of the World. CAB International, Cambridge
OTU3882	1113	4	1	GS|99.3|JQ408763|SH195877.07FU;k:Fungi,p:Basidiomycota,c:Agaricomycetes,o:Agaricales,f:Inocybaceae,g:Inocybe	Inocybaceae	9	Symbiotroph	Ectomycorrhizal	Probable	Agaricoid	NULL	Sensu stricto with the exclusion of Crepidotaceae, Tubariaceae, and Chromocyphellaceae; Pharmacology: muscarine, psilocybin, aeruginascen, unclarified alkaloids, or none	Matheny PB. 2009. McIlvainea 18:11-21
OTU7279	979	5	2	GS|98.9|EU202687|SH215994.07FU;k:Fungi,p:Basidiomycota,c:Agaricomycetes,o:Agaricales,f:Hymenogastraceae,g:Hebeloma	-	-	-	-	-	-	-	Unassigned	-
OTU5223	904	7	6	SS|0.3200|AY935514|SH186878.07FU;k:Fungi,p:Basidiomycota,c:Agaricomycetes,o:Boletales,f:Sclerodermataceae,g:Scleroderma	Sclerodermataceae	9	Saprotroph-Symbiotroph	Ectomycorrhizal-Wood Saprotroph	Probable	Gasteroid	NULL	On the ground or associated with rotten wood, mostly ectomycorrhizal with woody plants (Cannon & Kirk 2007)	Cannon PF, Kirk PM. 2007. Fungal Families of the World. CAB International, Cambridge
OTU3201	828	1	1	GS|99.7|DQ421111|SH190450.07FU;k:Fungi,p:Basidiomycota,c:Agaricomycetes,o:Boletales,f:Astraeaceae,g:Astraeus,s:Astraeus morganii	Astraeus	13	Symbiotroph	Ectomycorrhizal	Highly Probable	Gasteroid	NULL	Common name - earthstar	Rinaldi AC, et al. 2008. Fungal Diversity 33:1-45; Tedersoo L, et al. 2010. Mycorrhiza 20:217-263; http://mycorrhizas.info/ecmf.html
OTU2042	809	0	2	GS|100.0|KJ710462|SH206083.07FU;k:Fungi,p:Basidiomycota,c:Agaricomycetes,o:Sebacinales,f:Sebacinaceae,g:Chaetospermum,s:Chaetospermum chaetosporum	Sebacinaceae	9	Symbiotroph	Ectomycorrhizal	Probable	Coralloid	NULL	Terrestrial forming mycorrhizas with a wide range of plants including orchids, Ericaceae and liverworts as well as ectomycorrhizas with conifers and angiosperm trees (Cannon & Kirk 2007)	Cannon PF, Kirk PM. 2007. Fungal Families of the World. CAB International, Cambridge
OTU3295	569	2	0	GS|99.5|KX899648|SH220112.07FU;k:Fungi,p:Basidiomycota,c:Agaricomycetes,o:Thelephorales,f:Thelephoraceae	-	-	-	-	-	-	-	Unassigned	-
OTU2098	54	1	1	GS|99.2|FJ797879|SH200671.07FU;k:Fungi,p:Ascomycota,c:Pezizomycetes,o:Pezizales,f:Tuberaceae,g:Tuber,s:Tuber umbilicatum	Tuber	13	Symbiotroph	Ectomycorrhizal	Highly Probable	Gasteroid	Hypogeous	Common name - true truffle	Rinaldi AC, et al. 2008. Fungal Diversity 33:1-45; Tedersoo L, et al. 2010. Mycorrhiza 20:217-263; http://mycorrhizas.info/ecmf.html
OTU2749	390	1	1	GS|100.0|AB769926|SH189353.07FU;k:Fungi,p:Basidiomycota,c:Agaricomycetes,o:Thelephorales,f:Thelephoraceae,g:Tomentella	Thelephoraceae	9	Saprotroph-Symbiotroph	Ectomycorrhizal-Undefined Saprotroph	Probable	Clavarioid	NULL	On the ground, on soil, a few on wood. At least some speices ectomycorrhizal (Cannon & Kirk 2007)	Cannon PF, Kirk PM. 2007. Fungal Families of the World. CAB International, Cambridge
OTU2733	373	3	0	GS|100.0|KM067865|SH527389.07FU;k:Fungi,p:Basidiomycota,c:Agaricomycetes,o:Agaricales,f:Hydnangiaceae,g:Laccaria,s:Laccaria trichodermophora	Laccaria	13	Symbiotroph	Ectomycorrhizal	Highly Probable	Agaricoid	NULL	NULL	Rinaldi AC, et al. 2008. Fungal Diversity 33:1-45; Tedersoo L, et al. 2010. Mycorrhiza 20:217-263; http://mycorrhizas.info/ecmf.html
OTU6172	250	4	0	GS|97.6|FM213343|SH182463.07FU;k:Fungi,p:Basidiomycota,c:Agaricomycetes,o:Boletales,f:Sclerodermataceae,g:Scleroderma,s:Scleroderma cepa	Scleroderma	13	Symbiotroph	Ectomycorrhizal	Highly Probable	Gasteroid	NULL	Common name - puffball	Rinaldi AC, et al. 2008. Fungal Diversity 33:1-45; Tedersoo L, et al. 2010. Mycorrhiza 20:217-263; http://mycorrhizas.info/ecmf.html
OTU5052	125	1	1	GS|98.8|UDB013777|SH021293.07FU;k:Fungi,p:Basidiomycota,c:Agaricomycetes,o:Thelephorales,f:Thelephoraceae	-	-	-	-	-	-	-	Unassigned	-
OTU6493	102	2	2	GS|98.6|UDB027438|SH198906.07FU;k:Fungi,p:Ascomycota,c:Pezizomycetes,o:Pezizales,f:Tuberaceae,g:Tuber,s:Tuber rufum	Tuber	13	Symbiotroph	Ectomycorrhizal	Highly Probable	Gasteroid	Hypogeous	Common name - true truffle	Rinaldi AC, et al. 2008. Fungal Diversity 33:1-45; Tedersoo L, et al. 2010. Mycorrhiza 20:217-263; http://mycorrhizas.info/ecmf.html
OTU6231	85	1	1	SS|0.0600|UDB004945|SH213921.07FU;k:Fungi,p:Ascomycota,c:Pezizomycetes,o:Pezizales,f:Tuberaceae,g:Tuber	Tuberaceae	9	Symbiotroph	Ectomycorrhizal	Probable	Gasteroid	Hypogeous	Common name - true truffle; Mycorrhizal with broadleaved trees, growing in the surface layer of soil and closely associated with roots. Highly specific pheromone-like chemicals are produced that play a role in dispersal by attracting mammals that uproot fruit bodies and ditribute spores (Cannon & Kirk 2007)	Cannon PF, Kirk PM. 2007. Fungal Families of the World. CAB International, Cambridge
OTU9635	79	2	0	SS|0.7400|UDB000717|SH222389.07FU;k:Fungi,p:Basidiomycota,c:Agaricomycetes,o:Agaricales,f:Cortinariaceae	-	-	-	-	-	-	-	Unassigned	-
OTU9667	70	3	1	GS|98.4|FM205668|SH213583.07FU;k:Fungi,p:Ascomycota,c:Pezizomycetes,o:Pezizales,f:Tuberaceae,g:Tuber,s:Tuber rufum	Tuber	13	Symbiotroph	Ectomycorrhizal	Highly Probable	Gasteroid	Hypogeous	Common name - true truffle	Rinaldi AC, et al. 2008. Fungal Diversity 33:1-45; Tedersoo L, et al. 2010. Mycorrhiza 20:217-263; http://mycorrhizas.info/ecmf.html
OTU12387	65	3	0	GS|100.0|FJ375327|SH221017.07FU;k:Fungi,p:Basidiomycota,c:Agaricomycetes,o:Agaricales,f:Amanitaceae,g:Amanita,s:Amanita flavipes	Amanita	13	Symbiotroph	Ectomycorrhizal	Highly Probable	Agaricoid	NULL	NULL	Rinaldi AC, et al. 2008. Fungal Diversity 33:1-45; Tedersoo L, et al. 2010. Mycorrhiza 20:217-263; http://mycorrhizas.info/ecmf.html
OTU13972	62	2	0	SS|0.6300|JQ991662|SH190755.07FU;k:Fungi,p:Basidiomycota,c:Agaricomycetes,o:Boletales,f:Boletaceae,g:Xerocomus	Boletaceae	9	Pathotroph-Saprotroph-Symbiotroph	Ectomycorrhizal-Fungal Parasite-Plant Saprotroph-Wood Saprotroph	Probable	Boletoid	NULL	Most species form ectomycorrhizal associations with gymnosperm or angiosperm trees. Some are saprobes on decaying wood and leaf litter, a few are parasitic on other fungi (Cannon & Kirk 2007)	Cannon PF, Kirk PM. 2007. Fungal Families of the World. CAB International, Cambridge
OTU2098	55	1	1	GS|99.2|FJ797879|SH200671.07FU;k:Fungi,p:Ascomycota,c:Pezizomycetes,o:Pezizales,f:Tuberaceae,g:Tuber,s:Tuber umbilicatum	Tuber	13	Symbiotroph	Ectomycorrhizal	Highly Probable	Gasteroid	Hypogeous	Common name - true truffle	Rinaldi AC, et al. 2008. Fungal Diversity 33:1-45; Tedersoo L, et al. 2010. Mycorrhiza 20:217-263; http://mycorrhizas.info/ecmf.html
OTU4433	35	1	1	GS|97.6|KF307622|SH021597.07FU;k:Fungi,p:Basidiomycota,c:Agaricomycetes,o:Sebacinales,f:Sebacinaceae,g:Efibulobasidium,s:Efibulobasidium albescens	Efibulobasidium	13	Symbiotroph	Ectomycorrhizal	Possible	NULL	NULL	NULL	Rinaldi AC, et al. 2008. Fungal Diversity 33:1-45 (ECM); Tedersoo L, et al. 2010. Mycorrhiza 20:217-263 (not ECM)
OTU8738	35	2	0	SS|0.0500|EU557326|SH182252.07FU;k:Fungi,p:Basidiomycota,c:Agaricomycetes,o:Agaricales,f:Cortinariaceae,g:Cortinarius
OTU10020	31	5	0	SS|0.0900|KP012794|SH495516.07FU;k:Fungi,p:Basidiomycota,c:Agaricomycetes,o:Boletales,f:Boletaceae	-	-	-	-	-	-	-	Unassigned	-
OTU3446	30	3	0	GS|97.5|JQ991891|SH010053.07FU;k:Fungi,p:Basidiomycota,c:Agaricomycetes,o:Thelephorales,f:Thelephoraceae	-	-	-	-	-	-	-	Unassigned	-
OTU1580	24	0	2	GS|100.0|GQ379727|SH176602.07FU;k:Fungi,p:Ascomycota,c:Pezizomycetes,o:Pezizales,f:Tuberaceae,g:Tuber	Tuberaceae	9	Symbiotroph	Ectomycorrhizal	Probable	Gasteroid	Hypogeous	Common name - true truffle; Mycorrhizal with broadleaved trees, growing in the surface layer of soil and closely associated with roots. Highly specific pheromone-like chemicals are produced that play a role in dispersal by attracting mammals that uproot fruit bodies and ditribute spores (Cannon & Kirk 2007)	Cannon PF, Kirk PM. 2007. Fungal Families of the World. CAB International, Cambridge
OTU9356	24	1	1	GS|99.3|HM485347|SH004938.07FU;k:Fungi,p:Ascomycota,c:Pezizomycetes,o:Pezizales,f:Tuberaceae,g:Tuber,s:Tuber canaliculatum	Tuber	13	Symbiotroph	Ectomycorrhizal	Highly Probable	Gasteroid	Hypogeous	Common name - true truffle	Rinaldi AC, et al. 2008. Fungal Diversity 33:1-45; Tedersoo L, et al. 2010. Mycorrhiza 20:217-263; http://mycorrhizas.info/ecmf.html
OTU17821	22	9	0	GS|97.9|FJ748910|SH194128.07FU;k:Fungi,p:Ascomycota,c:Pezizomycetes,o:Pezizales,f:Tuberaceae,g:Tuber,s:Tuber lyonii	Tuber	13	Symbiotroph	Ectomycorrhizal	Highly Probable	Gasteroid	Hypogeous	Common name - true truffle	Rinaldi AC, et al. 2008. Fungal Diversity 33:1-45; Tedersoo L, et al. 2010. Mycorrhiza 20:217-263; http://mycorrhizas.info/ecmf.html
OTU17943	22	2	0	GS|100.0|MF098663|SH209319.07FU;k:Fungi,p:Basidiomycota,c:Agaricomycetes,o:Boletales,f:Boletaceae,g:Xerocomus	Boletaceae	9	Pathotroph-Saprotroph-Symbiotroph	Ectomycorrhizal-Fungal Parasite-Plant Saprotroph-Wood Saprotroph	Probable	Boletoid	NULL	Most species form ectomycorrhizal associations with gymnosperm or angiosperm trees. Some are saprobes on decaying wood and leaf litter, a few are parasitic on other fungi (Cannon & Kirk 2007)	Cannon PF, Kirk PM. 2007. Fungal Families of the World. CAB International, Cambridge
OTU19198	21	7	0	SS|0.5200|UDB026211|SH179622.07FU;k:Fungi,p:Ascomycota,c:Pezizomycetes,o:Pezizales,f:Pyronemataceae,g:Humaria	Pyronemataceae	9	Saprotroph-Symbiotroph	Dung Saprotroph-Ectomycorrhizal-Soil Saprotroph-Wood Saprotroph	Possible	Gasteroid-Pezizoid	NULL	Saprobic on soil, dung or rotten wood or mycorrhizal, some species hypogeous, others associated with fire sites (Cannon & Kirk 2007)	Cannon PF, Kirk PM. 2007. Fungal Families of the World. CAB International, Cambridge
OTU18694	11	2	0	SS|0.8000|KM580041|SH489886.07FU;k:Fungi,p:Ascomycota,c:Pezizomycetes,o:Pezizales,f:Pyronemataceae,g:Pulvinula,s:Pulvinula convexella	Pulvinula	13	Symbiotroph	Ectomycorrhizal	Possible	NULL	NULL	NULL	Rinaldi AC, et al. 2008. Fungal Diversity 33:1-45; Tedersoo L, et al. 2010. Mycorrhiza 20:217-263 (pro parte); http://mycorrhizas.info/ecmf.html
These samples were not included in the analysis of ECM fungi because they were either (a) in 1 seedling and the NMDS did not converge with them present and were multivariate outliers or (b) were of questionable ECM status.
OTU32	1019	1	0	GS|100.0|HM485370|SH176606.07FU;k:Fungi,p:Ascomycota,c:Pezizomycetes,o:Pezizales,f:Tuberaceae,g:Tuber,s:Tuber linsdalei	Tuber	13	Symbiotroph	Ectomycorrhizal	Highly Probable	Gasteroid	Hypogeous	Common name - true truffle	Rinaldi AC, et al. 2008. Fungal Diversity 33:1-45; Tedersoo L, et al. 2010. Mycorrhiza 20:217-263; http://mycorrhizas.info/ecmf.html
OTU939	7499	1	0	GS|98.5|AB444649|SH002524.07FU;k:Fungi,p:Basidiomycota,c:Agaricomycetes,o:Thelephorales,f:Thelephoraceae	-	-	-	-	-	-	-	Unassigned	-
OTU1111	2573	1	0	GS|99.2|AY970053|SH004057.07FU;k:Fungi,p:Basidiomycota,c:Agaricomycetes,o:Russulales,f:Russulaceae,g:Russula	Russulaceae	9	Symbiotroph	Ectomycorrhizal	Probable	Agaricoid-Corticioid-Gasteroid-Secotioid	NULL	The genera Lactarius, Lactifluus, Multifurca and Russula form a mutualistic ectomycorrhizal root symbiosis with trees and shrubs, while the corticioid species in Boidinia, Gloeopeniophorella, and Pseudoxenasma are saprotrophic, wood-degrading fungi.	Larsson E, K-H Larsson. 2003. Mycologia 95:1037-1065
OTU2327	1964	0	1	SS|0.8900|EU819441|SH186876.07FU;k:Fungi,p:Basidiomycota,c:Agaricomycetes,o:Boletales,f:Sclerodermataceae,g:Scleroderma,s:Scleroderma michiganense	Scleroderma	13	Symbiotroph	Ectomycorrhizal	Highly Probable	Gasteroid	NULL	Common name - puffball	Rinaldi AC, et al. 2008. Fungal Diversity 33:1-45; Tedersoo L, et al. 2010. Mycorrhiza 20:217-263; http://mycorrhizas.info/ecmf.html
OTU1646	425	1	0	GS|100.0|KM247653|SH216186.07FU;k:Fungi,p:Ascomycota,c:Pezizomycetes,o:Pezizales,f:Tuberaceae,g:Tuber	Tuberaceae	9	Symbiotroph	Ectomycorrhizal	Probable	Gasteroid	Hypogeous	Common name - true truffle; Mycorrhizal with broadleaved trees, growing in the surface layer of soil and closely associated with roots. Highly specific pheromone-like chemicals are produced that play a role in dispersal by attracting mammals that uproot fruit bodies and ditribute spores (Cannon & Kirk 2007)	Cannon PF, Kirk PM. 2007. Fungal Families of the World. CAB International, Cambridge
OTU1952	955	1	0	GS|100.0|KC791124|SH177790.07FU;k:Fungi,p:Basidiomycota,c:Agaricomycetes,o:Thelephorales,f:Thelephoraceae,g:Tomentella	-	-	-	-	-	-	-	Unassigned	-
OTU4467	487	1	0	GS|100.0|EU819513|SH220822.07FU;k:Fungi,p:Basidiomycota,c:Agaricomycetes,o:Russulales,f:Russulaceae,g:Russula	Russulaceae	9	Symbiotroph	Ectomycorrhizal	Probable	Agaricoid-Corticioid-Gasteroid-Secotioid	NULL	The genera Lactarius, Lactifluus, Multifurca and Russula form a mutualistic ectomycorrhizal root symbiosis with trees and shrubs, while the corticioid species in Boidinia, Gloeopeniophorella, and Pseudoxenasma are saprotrophic, wood-degrading fungi.	Larsson E, K-H Larsson. 2003. Mycologia 95:1037-1065
OTU5379	373	1	0	GS|99.6|KX907539|SH033787.07FU;k:Fungi,p:Basidiomycota,c:Agaricomycetes,o:Boletales,f:Boletaceae,g:Hortiboletus,s:Hortiboletus rubellus	Boletaceae	9	Pathotroph-Saprotroph-Symbiotroph	Ectomycorrhizal-Fungal Parasite-Plant Saprotroph-Wood Saprotroph	Probable	Boletoid	NULL	Most species form ectomycorrhizal associations with gymnosperm or angiosperm trees. Some are saprobes on decaying wood and leaf litter, a few are parasitic on other fungi (Cannon & Kirk 2007)	Cannon PF, Kirk PM. 2007. Fungal Families of the World. CAB International, Cambridge
OTU6527	368	1	0	GS|99.7|AJ633575|SH011211.07FU;k:Fungi,p:Basidiomycota,c:Agaricomycetes,o:Russulales,f:Russulaceae,g:Russula	Russulaceae	9	Symbiotroph	Ectomycorrhizal	Probable	Agaricoid-Corticioid-Gasteroid-Secotioid	NULL	The genera Lactarius, Lactifluus, Multifurca and Russula form a mutualistic ectomycorrhizal root symbiosis with trees and shrubs, while the corticioid species in Boidinia, Gloeopeniophorella, and Pseudoxenasma are saprotrophic, wood-degrading fungi.	Larsson E, K-H Larsson. 2003. Mycologia 95:1037-1065
OTU3343	308	0	1	GS|99.3|AB636458|SH201231.07FU;k:Fungi,p:Basidiomycota,c:Agaricomycetes,o:Agaricales,f:Inocybaceae,g:Mallocybe	Inocybaceae	9	Symbiotroph	Ectomycorrhizal	Probable	Agaricoid	NULL	Sensu stricto with the exclusion of Crepidotaceae, Tubariaceae, and Chromocyphellaceae; Pharmacology: muscarine, psilocybin, aeruginascen, unclarified alkaloids, or none	Matheny PB. 2009. McIlvainea 18:11-21
OTU65	240	1	0	GS|99.6|UDB009925|SH213660.07FU;k:Fungi,p:Ascomycota,c:Pezizomycetes,o:Pezizales,f:Pyronemataceae,g:Geopora	Pyronemataceae	9	Saprotroph-Symbiotroph	Dung Saprotroph-Ectomycorrhizal-Soil Saprotroph-Wood Saprotroph	Possible	Gasteroid-Pezizoid	NULL	Saprobic on soil, dung or rotten wood or mycorrhizal, some species hypogeous, others associated with fire sites (Cannon & Kirk 2007)	Cannon PF, Kirk PM. 2007. Fungal Families of the World. CAB International, Cambridge
OTU5642	252	4	2	GS|100.0|JN569344|SH218880.07FU;k:Fungi,p:Basidiomycota,c:Agaricomycetes,o:Agaricales,f:Hymenogastraceae,g:Hymenogaster	-	-	-	-	-	-	-	Unassigned	-
OTU1061	224	1	0	GS|99.3|KM010072|SH196568.07FU;k:Fungi,p:Ascomycota,c:Pezizomycetes,o:Pezizales,f:Pyronemataceae,g:Otidea,s:Otidea alutacea	Otidea	13	Symbiotroph	Ectomycorrhizal	Highly Probable	NULL	NULL	NULL	Rinaldi AC, et al. 2008. Fungal Diversity 33:1-45; Tedersoo L, et al. 2010. Mycorrhiza 20:217-263
OTU315	178	1	0	GS|97.9|KF617308|SH184560.07FU;k:Fungi,p:Basidiomycota,c:Agaricomycetes,o:Thelephorales,f:Thelephoraceae	-	-	-	-	-	-	-	Unassigned	-
OTU5671	162	1	0	GSL|100.0|HQ604408|SH201230.07FU;k:Fungi,p:Basidiomycota,c:Agaricomycetes,o:Agaricales,f:Inocybaceae,g:Inocybe	Inocybaceae	9	Symbiotroph	Ectomycorrhizal	Probable	Agaricoid	NULL	Sensu stricto with the exclusion of Crepidotaceae, Tubariaceae, and Chromocyphellaceae; Pharmacology: muscarine, psilocybin, aeruginascen, unclarified alkaloids, or none	Matheny PB. 2009. McIlvainea 18:11-21
OTU8100	139	1	0	GS|97.5|FM999527|SH177896.07FU;k:Fungi,p:Basidiomycota,c:Agaricomycetes,o:Thelephorales,f:Thelephoraceae,g:Tomentella	Thelephoraceae	9	Saprotroph-Symbiotroph	Ectomycorrhizal-Undefined Saprotroph	Probable	Clavarioid	NULL	On the ground, on soil, a few on wood. At least some speices ectomycorrhizal (Cannon & Kirk 2007)	Cannon PF, Kirk PM. 2007. Fungal Families of the World. CAB International, Cambridge
OTU14191	109	1	0	SS|0.8700|HM196114|SH177344.07FU;k:Fungi,p:Basidiomycota,c:Agaricomycetes,o:Boletales,f:Sclerodermataceae,g:Scleroderma,s:Scleroderma cepa	Scleroderma	13	Symbiotroph	Ectomycorrhizal	Highly Probable	Gasteroid	NULL	Common name - puffball	Rinaldi AC, et al. 2008. Fungal Diversity 33:1-45; Tedersoo L, et al. 2010. Mycorrhiza 20:217-263; http://mycorrhizas.info/ecmf.html
OTU16453	102	5	5	GS|98.6|GU461383|SH181005.07FU;k:Fungi,p:Basidiomycota,c:Agaricomycetes,o:Agaricales,f:Entolomataceae,g:Clitopilus	Entolomataceae	9	Pathotroph-Saprotroph-Symbiotroph	Ectomycorrhizal-Fungal Parasite-Soil Saprotroph-Undefined Saprotroph	Possible	Agaricoid	NULL	Saprobic or ectomycorrhizal, in both broadleaved and coniferous forests; a few species associated with other substrata such as dung and mosses (Cannon & Kirk 2007)	Cannon PF, Kirk PM. 2007. Fungal Families of the World. CAB International, Cambridge; List compiled by John Plischke III (http://home.comcast.net/~grifola/fungionfungi.pdf)
OTU5759	99	0	1	GS|100.0|KY420090|SH220112.07FU;k:Fungi,p:Ascomycota,c:Pezizomycetes,o:Pezizales,f:Tuberaceae,g:Tuber,s:Tuber magentipunctatum	Tuber	13	Symbiotroph	Ectomycorrhizal	Highly Probable	Gasteroid	Hypogeous	Common name - true truffle	Rinaldi AC, et al. 2008. Fungal Diversity 33:1-45; Tedersoo L, et al. 2010. Mycorrhiza 20:217-263; http://mycorrhizas.info/ecmf.html
OTU9201	17	2	0	US|0.9045|EU555000|SH189857.07FU;k:Fungi,p:Ascomycota,c:Pezizomycetes,o:Pezizales,f:Pezizaceae,g:Peziza	Pezizaceae	9	Saprotroph-Symbiotroph	Dung Saprotroph-Ectomycorrhizal-Litter Saprotroph-Undefined Saprotroph	Possible	Pezizoid	NULL	Saprobic or ectomycorrhizal, on or in soil, leafmould etc., some species associated with dung or fire sites (Cannon & Kirk 2007)	Cannon PF, Kirk PM. 2007. Fungal Families of the World. CAB International, Cambridge
OTU288	69	1	0	GS|100.0|JN858076|SH189355.07FU;k:Fungi,p:Basidiomycota,c:Agaricomycetes,o:Thelephorales,f:Thelephoraceae,g:Thelephora	Thelephoraceae	9	Saprotroph-Symbiotroph	Ectomycorrhizal-Undefined Saprotroph	Probable	Clavarioid	NULL	On the ground, on soil, a few on wood. At least some speices ectomycorrhizal (Cannon & Kirk 2007)	Cannon PF, Kirk PM. 2007. Fungal Families of the World. CAB International, Cambridge
OTU12622	66	1	0	GS|100.0|GQ304943|SH201417.07FU;k:Fungi,p:Ascomycota,c:Pezizomycetes,o:Pezizales,f:Discinaceae,g:Gyromitra	-	-	-	-	-	-	-	Unassigned	-
OTU783	64	1	1	GSL|100.0|KY624588|SH220112.07FU;k:Fungi,p:Basidiomycota,c:Agaricomycetes,o:Cantharellales,f:Ceratobasidiaceae	-	-	-	-	-	-	-	Unassigned	-
OTU6424	69	2	0	GS|99.3|HM105539|SH030725.07FU;k:Fungi,p:Basidiomycota,c:Agaricomycetes,o:Agaricales,f:Hymenogastraceae,g:Hymenogaster	-	-	-	-	-	-	-	Unassigned	-
OTU8948	62	1	0	GSL|99.6|AB821462|SH190752.07FU;k:Fungi,p:Basidiomycota,c:Agaricomycetes,o:Boletales,f:Boletaceae,g:Boletus,s:Boletus edulis	Boletus	13	Symbiotroph	Ectomycorrhizal	Highly Probable	Boletoid	NULL	NULL	Rinaldi AC, et al. 2008. Fungal Diversity 33:1-45; Tedersoo L, et al. 2010. Mycorrhiza 20:217-263; http://mycorrhizas.info/ecmf.html
OTU368	56	1	0	US|0.9280|UDB014351|SH190769.07FU;k:Fungi,p:Basidiomycota,c:Agaricomycetes,o:Agaricales,f:Inocybaceae,g:Inocybe	Inocybaceae	9	Symbiotroph	Ectomycorrhizal	Probable	Agaricoid	NULL	Sensu stricto with the exclusion of Crepidotaceae, Tubariaceae, and Chromocyphellaceae; Pharmacology: muscarine, psilocybin, aeruginascen, unclarified alkaloids, or none	Matheny PB. 2009. McIlvainea 18:11-21
OTU1541	39	0	1	SS|0.3700|GU222329|SH179249.07FU;k:Fungi,p:Basidiomycota,c:Agaricomycetes,o:Boletales,f:Serpulaceae,g:Austropaxillus	-	-	-	-	-	-	-	Unassigned	-
OTU8949	39	1	0	GS|100.0|GU053897|SH015708.07FU;k:Fungi,p:Basidiomycota,c:Agaricomycetes,o:Russulales	-	-	-	-	-	-	-	Unassigned	-
OTU14428	38	1	0	US|0.8741|JN102415|SH189857.07FU;k:Fungi,p:Ascomycota,c:Pezizomycetes,o:Pezizales,f:Pezizaceae,g:Peziza	Pezizaceae	9	Saprotroph-Symbiotroph	Dung Saprotroph-Ectomycorrhizal-Litter Saprotroph-Undefined Saprotroph	Possible	Pezizoid	NULL	Saprobic or ectomycorrhizal, on or in soil, leafmould etc., some species associated with dung or fire sites (Cannon & Kirk 2007)	Cannon PF, Kirk PM. 2007. Fungal Families of the World. CAB International, Cambridge
OTU8830	38	0	1	SS|0.1100|FJ378763|SH196061.07FU;k:Fungi,p:Basidiomycota,c:Agaricomycetes,o:Agaricales,f:Inocybaceae,g:Inocybe	Inocybaceae	9	Symbiotroph	Ectomycorrhizal	Probable	Agaricoid	NULL	Sensu stricto with the exclusion of Crepidotaceae, Tubariaceae, and Chromocyphellaceae; Pharmacology: muscarine, psilocybin, aeruginascen, unclarified alkaloids, or none	Matheny PB. 2009. McIlvainea 18:11-21
OTU1039	32	1	1	GSL|100.0|EU543256|SH206120.07FU;k:Fungi,p:Ascomycota,c:Leotiomycetes,o:Helotiales,f:Helotiaceae,g:Tricladium	Helotiaceae	9	Saprotroph-Symbiotroph	Ectomycorrhizal-Fungal Parasite-Plant Pathogen-Wood Saprotroph	Probable	Microfungus	NULL	Usually saprobic on herbaceous or woody tissues, some species fungicolous. A few species are known to form mycorrhizae (Cannon & Kirk 2007)	Cannon PF, Kirk PM. 2007. Fungal Families of the World. CAB International, Cambridge
OTU2233	32	1	0	GS|98.6|AB259144|SH184530.07FU;k:Fungi,p:Basidiomycota,c:Agaricomycetes,o:Thelephorales,f:Thelephoraceae,g:Tomentella	Thelephoraceae	9	Saprotroph-Symbiotroph	Ectomycorrhizal-Undefined Saprotroph	Probable	Clavarioid	NULL	On the ground, on soil, a few on wood. At least some speices ectomycorrhizal (Cannon & Kirk 2007)	Cannon PF, Kirk PM. 2007. Fungal Families of the World. CAB International, Cambridge
OTU4779	32	2	1	GS|100.0|EF635714|SH175880.07FU;k:Fungi,p:Basidiomycota,c:Agaricomycetes,o:Agaricales,f:Entolomataceae,g:Entoloma	Entolomataceae	9	Pathotroph-Saprotroph-Symbiotroph	Ectomycorrhizal-Fungal Parasite-Soil Saprotroph-Undefined Saprotroph	Possible	Agaricoid	NULL	Saprobic or ectomycorrhizal, in both broadleaved and coniferous forests; a few species associated with other substrata such as dung and mosses (Cannon & Kirk 2007)	Cannon PF, Kirk PM. 2007. Fungal Families of the World. CAB International, Cambridge; List compiled by John Plischke III (http://home.comcast.net/~grifola/fungionfungi.pdf)
OTU1751	32	2	0	GS|98.4|HM162320|SH194062.07FU;k:Fungi,p:Basidiomycota,c:Agaricomycetes,o:Sebacinales	-	-	-	-	-	-	-	Unassigned	-
OTU10622	31	1	0	GS|99.7|EU202706|SH176600.07FU;k:Fungi,p:Ascomycota,c:Pezizomycetes,o:Pezizales,f:Tuberaceae	-	-	-	-	-	-	-	Unassigned	-
OTU12156	24	0	1	GS|98.1|KX498050|SH197945.07FU;k:Fungi,p:Basidiomycota,c:Agaricomycetes,o:Russulales,f:Russulaceae,g:Russula	Russulaceae	9	Symbiotroph	Ectomycorrhizal	Probable	Agaricoid-Corticioid-Gasteroid-Secotioid	NULL	The genera Lactarius, Lactifluus, Multifurca and Russula form a mutualistic ectomycorrhizal root symbiosis with trees and shrubs, while the corticioid species in Boidinia, Gloeopeniophorella, and Pseudoxenasma are saprotrophic, wood-degrading fungi.	Larsson E, K-H Larsson. 2003. Mycologia 95:1037-1065
OTU12326	22	1	0	GSL|100.0|UDB018652|SH188473.07FU;k:Fungi,p:Basidiomycota,c:Agaricomycetes,o:Agaricales,f:Cortinariaceae,g:Cortinarius	Cortinariaceae	9	Symbiotroph	Ectomycorrhizal	Probable	Agaricoid	NULL	Ectomycorrhizal with woody plants, especially Pinaceae, Fagaceae and Salicaceae (Cannon & Kirk 2007)	Cannon PF, Kirk PM. 2007. Fungal Families of the World. CAB International, Cambridge
OTU16927	21	1	0	SS|0.5100|KF061284|SH197074.07FU;k:Fungi,p:Basidiomycota,c:Agaricomycetes,o:Sebacinales	-	-	-	-	-	-	-	Unassigned	-
OTU19035	21	1	0	SS|0.1100|HE820582|SH214660.07FU;k:Fungi,p:Basidiomycota,c:Agaricomycetes,o:Thelephorales,f:Thelephoraceae	-	-	-	-	-	-	-	Unassigned	-
OTU14208	20	1	0	GS|97.1|KJ710461|SH206084.07FU;k:Fungi,p:Basidiomycota,c:Agaricomycetes,o:Sebacinales,f:Sebacinaceae,g:Chaetospermum,s:Chaetospermum chaetosporum	Sebacinaceae	9	Symbiotroph	Ectomycorrhizal	Probable	Coralloid	NULL	Terrestrial forming mycorrhizas with a wide range of plants including orchids, Ericaceae and liverworts as well as ectomycorrhizas with conifers and angiosperm trees (Cannon & Kirk 2007)	Cannon PF, Kirk PM. 2007. Fungal Families of the World. CAB International, Cambridge
OTU11514	19	1	0	SS|0.2600|KC552008|SH010444.07FU;k:Fungi,p:Basidiomycota,c:Agaricomycetes,o:Boletales,f:Boletaceae	-	-	-	-	-	-	-	Unassigned	-
OTU20247	18	1	0	SS|0.9500|EU718122|SH182463.07FU;k:Fungi,p:Basidiomycota,c:Agaricomycetes,o:Boletales,f:Sclerodermataceae,g:Scleroderma,s:Scleroderma cepa	Scleroderma	13	Symbiotroph	Ectomycorrhizal	Highly Probable	Gasteroid	NULL	Common name - puffball	Rinaldi AC, et al. 2008. Fungal Diversity 33:1-45; Tedersoo L, et al. 2010. Mycorrhiza 20:217-263; http://mycorrhizas.info/ecmf.html
OTU11237	18	2	0	GS|97.3|DQ421269|SH023479.07FU;k:Fungi,p:Basidiomycota,c:Agaricomycetes,o:Tremellodendropsidales	-	-	-	-	-	-	-	Unassigned	-
OTU3562	17	1	1	GS|98.5|MF533649|SH220112.07FU;k:Fungi,p:Basidiomycota,c:Agaricomycetes,o:Russulales,f:Russulaceae	-	-	-	-	-	-	-	Unassigned	-
OTU16556	17	1	0	GS|97.8|AB444645|SH002605.07FU;k:Fungi,p:Basidiomycota,c:Agaricomycetes,o:Thelephorales,f:Thelephoraceae	-	-	-	-	-	-	-	Unassigned	-
OTU13049	16	0	1	GS|100.0|EU821669|SH188517.07FU;k:Fungi,p:Basidiomycota,c:Agaricomycetes,o:Agaricales,f:Cortinariaceae,g:Cortinarius,s:Cortinarius scandens	Cortinarius	13	Symbiotroph	Ectomycorrhizal	Highly Probable	Agaricoid	NULL	NULL	Rinaldi AC, et al. 2008. Fungal Diversity 33:1-45; Tedersoo L, et al. 2010. Mycorrhiza 20:217-263; http://mycorrhizas.info/ecmf.html
OTU19116	15	0	1	SS|0.6600|EU718117|SH182463.07FU;k:Fungi,p:Basidiomycota,c:Agaricomycetes,o:Boletales,f:Sclerodermataceae,g:Scleroderma	Sclerodermataceae	9	Saprotroph-Symbiotroph	Ectomycorrhizal-Wood Saprotroph	Probable	Gasteroid	NULL	On the ground or associated with rotten wood, mostly ectomycorrhizal with woody plants (Cannon & Kirk 2007)	Cannon PF, Kirk PM. 2007. Fungal Families of the World. CAB International, Cambridge
OTU15095	15	0	1	SS|0.0700|MF531615|SH220112.07FU;k:Fungi,p:Basidiomycota,c:Agaricomycetes,o:Thelephorales,f:Thelephoraceae	-	-	-	-	-	-	-	Unassigned	-
OTU1219	14	1	0	SS|0.1900|KF732610|SH222419.07FU;k:Fungi,p:Basidiomycota,c:Agaricomycetes,o:Agaricales,f:Cortinariaceae,g:Cortinarius	Cortinariaceae	9	Symbiotroph	Ectomycorrhizal	Probable	Agaricoid	NULL	Ectomycorrhizal with woody plants, especially Pinaceae, Fagaceae and Salicaceae (Cannon & Kirk 2007)	Cannon PF, Kirk PM. 2007. Fungal Families of the World. CAB International, Cambridge
OTU21318	14	1	0	GS|99.2|AJ810055|SH221092.07FU;k:Fungi,p:Basidiomycota,c:Agaricomycetes,o:Boletales,f:Rhizopogonaceae,g:Rhizopogon,s:Rhizopogon mohelnensis	Rhizopogon	13	Symbiotroph	Ectomycorrhizal	Highly Probable	Gasteroid	Hypogeous	Common name - false truffle	Rinaldi AC, et al. 2008. Fungal Diversity 33:1-45; Tedersoo L, et al. 2010. Mycorrhiza 20:217-263; http://mycorrhizas.info/ecmf.html
OTU13797	13	0	1	SS|0.0200|GU258256|SH184808.07FU;k:Fungi,p:Basidiomycota,c:Agaricomycetes,o:Russulales,f:Russulaceae,g:Lactifluus	Russulaceae	9	Symbiotroph	Ectomycorrhizal	Probable	Agaricoid-Corticioid-Gasteroid-Secotioid	NULL	The genera Lactarius, Lactifluus, Multifurca and Russula form a mutualistic ectomycorrhizal root symbiosis with trees and shrubs, while the corticioid species in Boidinia, Gloeopeniophorella, and Pseudoxenasma are saprotrophic, wood-degrading fungi.	Larsson E, K-H Larsson. 2003. Mycologia 95:1037-1065
OTU17452	13	1	0	SS|0.4900|KF433007|SH031599.07FU;k:Fungi,p:Basidiomycota,c:Agaricomycetes,o:Russulales,f:Russulaceae,g:Lactarius	Russulaceae	9	Symbiotroph	Ectomycorrhizal	Probable	Agaricoid-Corticioid-Gasteroid-Secotioid	NULL	The genera Lactarius, Lactifluus, Multifurca and Russula form a mutualistic ectomycorrhizal root symbiosis with trees and shrubs, while the corticioid species in Boidinia, Gloeopeniophorella, and Pseudoxenasma are saprotrophic, wood-degrading fungi.	Larsson E, K-H Larsson. 2003. Mycologia 95:1037-1065
OTU13847	13	0	1	GS|98.9|KF000526|SH178002.07FU;k:Fungi,p:Basidiomycota,c:Agaricomycetes,o:Thelephorales,f:Thelephoraceae	-	-	-	-	-	-	-	Unassigned	-
OTU2591	12	0	1	GS|99.7|EU819503|SH220973.07FU;k:Fungi,p:Basidiomycota,c:Agaricomycetes,o:Agaricales,f:Hydnangiaceae,g:Laccaria,s:Laccaria laccata	Laccaria	13	Symbiotroph	Ectomycorrhizal	Highly Probable	Agaricoid	NULL	NULL	Rinaldi AC, et al. 2008. Fungal Diversity 33:1-45; Tedersoo L, et al. 2010. Mycorrhiza 20:217-263; http://mycorrhizas.info/ecmf.html
OTU8236	12	1	0	GS|100.0|MF531626|SH220112.07FU;k:Fungi,p:Basidiomycota,c:Agaricomycetes,o:Thelephorales,f:Thelephoraceae	-	-	-	-	-	-	-	Unassigned	-
OTU23038	10	1	0	SS|0.7400|FM213343|SH182463.07FU;k:Fungi,p:Basidiomycota,c:Agaricomycetes,o:Boletales,f:Sclerodermataceae,g:Scleroderma	Sclerodermataceae	9	Saprotroph-Symbiotroph	Ectomycorrhizal-Wood Saprotroph	Probable	Gasteroid	NULL	On the ground or associated with rotten wood, mostly ectomycorrhizal with woody plants (Cannon & Kirk 2007)	Cannon PF, Kirk PM. 2007. Fungal Families of the World. CAB International, Cambridge
