# Supplementary material for: Effects of Field Fumigation and Inoculation With the Pecan Truffle (Tuber lyonii) on the Fungal Community of Pecan (Carya illinoinensis) Seedlings Over 5 Years
Source: Front Microbiol. 2021 May 13;12:661515. doi: 10.3389/fmicb.2021.661515 (PMC8155716; doi:10.3389/fmicb.2021.661515)
Supplement: Supplementary file 4 [file Table_3.XLSX]

## Sheet: Sheet1
ECM Fungi ONLY	Treatment	Year	Mean Shannon Diversity	Standard Deviation	Standard Error
	Concentration	2	0.549	0.367	0.0917
		5	0.578	0.333	0.068
	Block	2	0.364	0.303	0.0841
		4	0.209	0.249	0.0603
		5	0.573	0.503	0.119
All Fungi
	Concentration	2	1.74	0.865	0.198
		5	1.64	0.491	0.0963
	Block	2	1.58	0.806	0.224
		4	1.62	0.892	0.205
		5	1.57	0.697	0.164
